# Supplementary material for: 3-(3-Nitro­benzyl­idene)pentane-2,4-dione
Source: Acta Crystallogr Sect E Struct Rep Online. 2008 Dec 24;65(Pt 1):o210. doi: 10.1107/S1600536808043456 (PMC2968114; doi:10.1107/S1600536808043456)
Supplement: Supplementary file 2 [file e-65-0o210-Isup2.hkl]

# 
# h,k,l, Fc-squared, Fo-squared, sigma(Fo-squared) and status flag 
# 
data_I
_shelx_title ' t in P2(1)/c' 
_shelx_refln_list_code          4 
_shelx_F_calc_maximum      115.75 
_exptl_crystal_F_000       488.00 
_reflns_d_resolution_high  0.8407 
 
loop_ 
 _symmetry_equiv_pos_as_xyz 
 'x, y, z' 
 '-x, y+1/2, -z+1/2' 
 '-x, -y, -z' 
 'x, -y-1/2, z-1/2' 
 
_cell_length_a    16.0634 
_cell_length_b     5.2470 
_cell_length_c    14.9774 
_cell_angle_alpha  90.000 
_cell_angle_beta  114.117 
_cell_angle_gamma  90.000 
 
_shelx_F_squared_multiplier     1.000 
 
loop_ 
 _refln_index_h 
 _refln_index_k 
 _refln_index_l 
 _refln_F_squared_calc 
 _refln_F_squared_meas 
 _refln_F_squared_sigma 
 _refln_observed_status 
   2   0   0      850.43      726.26     28.87 o 
   3   0   0      775.95      712.53     28.05 o 
   5   0   0      997.75      895.72     74.19 o 
   6   0   0       40.16       38.19      2.89 o 
   7   0   0       15.43       16.01      5.90 o 
   8   0   0      190.44      200.96      8.33 o 
   9   0   0        1.05        0.64      2.79 o 
  10   0   0        0.03        0.00      3.18 o 
  11   0   0        7.22        9.74      3.81 o 
  12   0   0       25.73       21.75      4.95 o 
  13   0   0       20.11       24.71      9.52 o 
  14   0   0       24.20       30.96     10.94 o 
  15   0   0      159.56      174.76     14.97 o 
   1   1   0     1330.90     1175.79     30.59 o 
   3   1   0    11468.09    11789.07    335.04 o 
   4   1   0     5891.73     5860.12    131.04 o 
   5   1   0      157.97      171.02      4.43 o 
   6   1   0      540.58      552.55     11.75 o 
   7   1   0      150.19      155.24      4.90 o 
   8   1   0      685.00      659.27     12.81 o 
   9   1   0        1.39        4.03      2.51 o 
  10   1   0       66.15       73.24      4.13 o 
  11   1   0       30.72       35.82      7.31 o 
  12   1   0      112.35      120.30      7.64 o 
  13   1   0       59.92       66.54     19.01 o 
  15   1   0        2.62        1.91     12.90 o 
  16   1   0       20.44        0.45     14.23 o 
  17   1   0        0.08        0.00     14.21 o 
   0   2   0      723.03      765.86     21.18 o 
   1   2   0      644.39      618.39     28.76 o 
   2   2   0     2635.61     2720.25     64.59 o 
   3   2   0       10.54        6.15      1.86 o 
   4   2   0      148.04      139.71      4.70 o 
   5   2   0      561.38      557.21     11.08 o 
   6   2   0     2342.25     2215.47     45.33 o 
   7   2   0      481.28      423.89     10.92 o 
   8   2   0      186.06      169.76      6.25 o 
   9   2   0      110.11      118.51      9.49 o 
  10   2   0      254.53      242.43     10.74 o 
  11   2   0      249.37      258.03     15.93 o 
  12   2   0       45.08       58.07      8.03 o 
  13   2   0       28.26       39.19      8.20 o 
  14   2   0        3.34        0.00      7.77 o 
  15   2   0        0.41        4.85      8.31 o 
  16   2   0        9.70       21.97      9.33 o 
   1   3   0       16.16       26.47      2.67 o 
   2   3   0       58.51       73.77      5.52 o 
   3   3   0        0.33        0.00      2.00 o 
   4   3   0       75.36       98.33      8.52 o 
   5   3   0       65.80       74.51     12.82 o 
   6   3   0      108.80       96.75      5.02 o 
   7   3   0       28.16       24.07      5.53 o 
   8   3   0        6.44       16.00      8.92 o 
   9   3   0      250.69      219.77     12.98 o 
  10   3   0      231.89      210.10     11.30 o 
  11   3   0       86.82      113.24     10.39 o 
  12   3   0        0.92        0.00      6.71 o 
  13   3   0        7.88       16.78     12.80 o 
  14   3   0       21.53       29.85      9.36 o 
  15   3   0        0.51       13.01      9.39 o 
   0   4   0        0.59        1.31      4.15 o 
   1   4   0      348.19      325.32     10.31 o 
   2   4   0       59.94       39.44     12.41 o 
   3   4   0       43.68       53.49      4.29 o 
   4   4   0       44.68       42.90      4.54 o 
   5   4   0       86.74      101.30     21.18 o 
   6   4   0      196.89      169.81     10.10 o 
   7   4   0        6.54        3.28      9.41 o 
   8   4   0        8.52       11.26     10.58 o 
   9   4   0        7.56        7.23     10.85 o 
  10   4   0      128.04      127.53     13.78 o 
  11   4   0       17.16        8.67      7.40 o 
  12   4   0        0.09        7.35      7.94 o 
  13   4   0       18.71       25.67      8.99 o 
   1   5   0        9.32        4.15      5.65 o 
   2   5   0        0.48        0.25      6.01 o 
   3   5   0      100.18      103.72     21.79 o 
   4   5   0       82.92      105.17     10.19 o 
   5   5   0       12.06       20.83      7.72 o 
   6   5   0        3.60       10.30      7.35 o 
   7   5   0       44.86       34.72      8.13 o 
   8   5   0        0.41        7.90      7.27 o 
   9   5   0        6.99        9.97      7.81 o 
  10   5   0       15.98       31.49      8.25 o 
   0   6   0       63.88       63.37      9.93 o 
   1   6   0        0.06        0.00      8.24 o 
   2   6   0        8.09       21.66      8.66 o 
   3   6   0       26.83       31.70     11.22 o 
   4   6   0       17.69       21.16      8.84 o 
 -16   1   1        3.27        7.40     13.24 o 
 -15   1   1       34.84       32.60      9.01 o 
 -14   1   1       34.34       42.32      9.34 o 
 -13   1   1       13.99       13.52      5.75 o 
 -12   1   1       67.41       71.51      7.06 o 
 -11   1   1       25.50       25.44      5.18 o 
 -10   1   1        0.96        5.44      2.83 o 
  -9   1   1      123.92      123.70      4.78 o 
  -8   1   1      455.53      448.43     10.90 o 
  -7   1   1       92.43       77.44      2.90 o 
  -6   1   1        8.50        9.15      1.54 o 
  -5   1   1       54.51       67.20      2.53 o 
  -4   1   1     5692.90     5613.94    118.81 o 
  -3   1   1    11153.17    10826.47    271.75 o 
  -2   1   1     2291.71     2412.22     89.93 o 
  -1   1   1     2854.18     3249.43     66.00 o 
   0   1   1       39.23       40.77      2.52 o 
   1   1   1     6350.83     6541.17    137.65 o 
   2   1   1      144.76      133.86      7.59 o 
   3   1   1     5537.74     5580.53    150.61 o 
   4   1   1       78.84       86.71      2.90 o 
   5   1   1      224.69      247.94      5.71 o 
   6   1   1       21.51       33.46      3.46 o 
   7   1   1      621.95      603.65     12.16 o 
   8   1   1      101.85      101.54      3.90 o 
   9   1   1      215.36      212.58      6.97 o 
  10   1   1        5.02        6.17      3.66 o 
  11   1   1        0.43        0.64      3.76 o 
  13   1   1        8.45        6.28      5.35 o 
  14   1   1       39.87       45.50     13.43 o 
  15   1   1       27.40       18.74     13.52 o 
  16   1   1       42.37       48.35     15.23 o 
 -16   2   1        1.38        7.19      8.64 o 
 -15   2   1        0.21        8.30      7.65 o 
 -14   2   1       14.13       16.99      7.92 o 
 -13   2   1       15.34       22.29      7.36 o 
 -12   2   1      158.95      153.54      9.26 o 
 -11   2   1        6.01        1.77      5.52 o 
 -10   2   1      305.71      284.35     11.53 o 
  -9   2   1      138.14      125.96      4.51 o 
  -8   2   1      566.56      550.54     11.39 o 
  -7   2   1     1834.87     1762.77     31.54 o 
  -6   2   1     1252.11     1197.96     22.62 o 
  -5   2   1       39.23       52.20      2.91 o 
  -4   2   1      994.66     1060.61     23.21 o 
  -3   2   1     1458.60     1441.15     49.64 o 
  -2   2   1       10.86       15.62      2.02 o 
  -1   2   1        3.76       11.21      3.72 o 
   0   2   1      239.90      298.94      8.09 o 
   1   2   1      209.04      229.91      5.47 o 
   2   2   1      320.50      299.80      6.71 o 
   3   2   1      288.61      296.16      8.13 o 
   4   2   1        0.90        0.38      2.25 o 
   5   2   1     1413.82     1236.73     28.00 o 
   6   2   1      182.57      176.03     12.89 o 
   7   2   1      100.65      105.28      4.99 o 
   8   2   1       68.30      101.34      8.25 o 
   9   2   1      338.46      336.99     10.07 o 
  10   2   1       26.72       34.70      6.86 o 
  11   2   1      218.38      214.12      8.42 o 
  12   2   1       10.52       10.87      9.29 o 
  13   2   1      111.14      129.65     22.61 o 
  14   2   1        3.24        0.10      8.16 o 
  15   2   1       12.94       19.14      9.83 o 
  16   2   1        0.00       14.45     13.45 o 
 -15   3   1        6.46       22.13     16.24 o 
 -14   3   1       23.70       36.60      8.96 o 
 -13   3   1      129.05      138.67     18.57 o 
 -12   3   1       95.71      102.06      9.83 o 
 -11   3   1       73.66       86.44     25.10 o 
 -10   3   1      102.23      113.92     12.61 o 
  -9   3   1      851.82      697.05     34.19 o 
  -8   3   1      426.28      360.74     13.49 o 
  -7   3   1      234.73      217.37      7.41 o 
  -6   3   1      156.85      150.29      5.97 o 
  -5   3   1       91.11       98.08     11.13 o 
  -4   3   1       93.49       96.39      9.25 o 
  -3   3   1      184.32      243.92      9.60 o 
  -2   3   1      383.60      406.09     14.97 o 
  -1   3   1       23.22       19.61      7.32 o 
   0   3   1      141.05      160.33      6.22 o 
   1   3   1      313.20      280.63      7.13 o 
   2   3   1       18.27       25.15      2.49 o 
   3   3   1       39.62       49.94      6.32 o 
   4   3   1        0.08        0.85      1.99 o 
   5   3   1       12.82       28.12      7.19 o 
   6   3   1      135.58      137.35      8.35 o 
   7   3   1       49.44       50.05      6.92 o 
   8   3   1      239.81      204.47     12.90 o 
   9   3   1        5.03        0.00      7.98 o 
  10   3   1       29.95       36.62      8.95 o 
  11   3   1       18.49       19.41      7.70 o 
  12   3   1        0.60        5.87     12.39 o 
  13   3   1       29.18       43.52      9.35 o 
  14   3   1       16.01       28.56     17.24 o 
 -13   4   1        5.08        6.71     10.62 o 
 -12   4   1        2.15       13.34      8.20 o 
 -11   4   1       36.27       52.15     10.31 o 
 -10   4   1        2.50        0.00      6.38 o 
  -9   4   1       15.47       17.42      6.64 o 
  -8   4   1        0.02       10.05      8.54 o 
  -7   4   1       20.42       16.11      6.09 o 
  -6   4   1       38.59       42.14      6.70 o 
  -5   4   1        6.58        8.67      3.50 o 
  -4   4   1        0.09        0.00      3.12 o 
  -3   4   1       11.88        5.56      5.55 o 
  -2   4   1       10.62       12.57      3.11 o 
  -1   4   1        5.14        8.32      3.09 o 
   0   4   1       26.29       39.56      5.04 o 
   1   4   1      277.15      260.91      9.34 o 
   2   4   1        2.04        2.26      3.37 o 
   3   4   1        7.86       15.43      7.49 o 
   4   4   1       85.06       98.24      6.99 o 
   5   4   1      151.90      136.81      9.10 o 
   6   4   1      163.66      154.01     21.10 o 
   7   4   1       42.11       21.28      7.13 o 
   8   4   1        0.25        0.00      6.08 o 
   9   4   1        1.89        4.21      6.87 o 
  10   4   1       54.99       51.22      9.01 o 
  11   4   1       74.60       83.85     13.81 o 
  12   4   1        5.31        9.05     16.29 o 
 -10   5   1        1.88        7.66      7.49 o 
  -9   5   1        1.14        1.89      9.21 o 
  -8   5   1        1.09        0.00      7.23 o 
  -7   5   1        2.90       10.37     11.73 o 
  -6   5   1      157.73      140.45     21.24 o 
  -5   5   1        2.48        0.00     13.99 o 
  -4   5   1       82.84       87.06      9.31 o 
  -3   5   1       72.80       86.75      9.11 o 
  -2   5   1        3.37        4.97      4.71 o 
  -1   5   1       10.81        3.61      4.95 o 
   0   5   1       20.96       12.06      4.60 o 
   1   5   1       65.29       62.92     16.88 o 
   2   5   1       24.24       29.57      6.96 o 
   3   5   1       17.43        9.92      5.78 o 
   4   5   1      123.94      142.90     14.61 o 
   5   5   1        3.46        0.61      6.83 o 
   6   5   1        7.33        0.97      7.37 o 
   7   5   1        0.18        3.66      7.81 o 
   8   5   1       36.97       32.46     10.25 o 
   9   5   1        7.50       16.55      8.34 o 
  -5   6   1        5.48        0.00     12.57 o 
  -4   6   1       11.95        3.98      7.82 o 
  -3   6   1        8.42       20.87      8.32 o 
  -2   6   1        6.99        0.00      7.59 o 
  -1   6   1        1.55        0.00      9.07 o 
   0   6   1       70.77       83.58     14.09 o 
   1   6   1        6.61       17.40     18.28 o 
   2   6   1        8.80       12.06      8.84 o 
   3   6   1       13.64       13.29      8.95 o 
   4   6   1        2.90        0.15      8.09 o 
 -13   0   2        5.82        1.14      4.31 o 
 -12   0   2       11.53        0.00      3.80 o 
  -9   0   2        6.46        0.85      3.46 o 
  -8   0   2      268.70      216.62     10.17 o 
  -7   0   2        4.88        8.53      2.93 o 
  -6   0   2     3166.68     2825.05     96.47 o 
  -5   0   2      114.07       82.95      4.70 o 
  -4   0   2        9.44        7.51      1.98 o 
  -3   0   2     1012.67      857.26     29.83 o 
  -2   0   2     1446.93     1152.45     39.50 o 
  -1   0   2     1738.50     1798.37     61.02 o 
   0   0   2     8701.73     8489.70    254.52 o 
   1   0   2     1846.52     2033.75     46.91 o 
   2   0   2        5.88       12.31      1.62 o 
   3   0   2     1392.23     1359.51     27.24 o 
   4   0   2        0.59        0.00      1.53 o 
   5   0   2      477.33      421.53      9.46 o 
   6   0   2      882.97      811.29     23.10 o 
   7   0   2     1732.94     1600.54     42.09 o 
   8   0   2       26.32       35.97     12.88 o 
   9   0   2       80.67       79.97      5.05 o 
  10   0   2      220.37      181.02      7.59 o 
  11   0   2       69.08       83.79     11.11 o 
  12   0   2       30.86       43.57     10.16 o 
  13   0   2       24.43       29.14     10.99 o 
  14   0   2        9.33       21.12     11.91 o 
  15   0   2      128.19      141.42     14.77 o 
 -16   1   2        1.47        0.00      7.68 o 
 -15   1   2        0.54        6.47      6.77 o 
 -14   1   2       61.96       80.02     10.90 o 
 -13   1   2        0.53        0.84      5.26 o 
 -12   1   2        6.86        2.89      3.61 o 
 -11   1   2       24.90       36.64      3.90 o 
 -10   1   2       70.58       68.44      4.67 o 
  -9   1   2      100.91       86.63      4.11 o 
  -8   1   2       34.76       36.84      6.58 o 
  -7   1   2     2129.52     1905.21     39.80 o 
  -6   1   2      268.81      268.23      8.82 o 
  -5   1   2     2888.49     2742.60     54.40 o 
  -4   1   2      542.70      504.83     23.86 o 
  -3   1   2    13397.83    13909.77    279.84 o 
  -2   1   2      502.79      499.93      9.28 o 
  -1   1   2      635.27      675.63     14.48 o 
   0   1   2      710.51      803.23     14.24 o 
   1   1   2      286.74      259.29      6.61 o 
   2   1   2     2428.16     2364.48     50.68 o 
   3   1   2     1670.06     1650.27     31.89 o 
   4   1   2      115.91      122.79      6.20 o 
   5   1   2      466.09      456.40      9.44 o 
   6   1   2        6.40        3.52      2.48 o 
   7   1   2        0.02        1.15      2.54 o 
   8   1   2        9.92        8.40      2.85 o 
   9   1   2      362.75      354.58     19.23 o 
  10   1   2       16.81       21.28      9.28 o 
  11   1   2        2.67        5.15      4.15 o 
  12   1   2      298.86      311.24     18.42 o 
  13   1   2       51.57       59.87      8.95 o 
  14   1   2        0.03        3.69      8.50 o 
  15   1   2       35.80       37.32     14.35 o 
  16   1   2       48.26       57.44     15.45 o 
 -17   2   2        6.07       16.91      9.45 o 
 -16   2   2        0.03       11.03      8.38 o 
 -15   2   2        5.31       20.01      7.94 o 
 -14   2   2        6.29        0.51     10.80 o 
 -13   2   2       33.91       54.59      8.33 o 
 -12   2   2      114.34      124.19      8.65 o 
 -11   2   2      225.89      220.43     10.18 o 
 -10   2   2        4.76        7.05      3.30 o 
  -9   2   2      169.66      164.61      5.94 o 
  -8   2   2       30.40       39.70      3.47 o 
  -7   2   2       55.11       62.01      3.84 o 
  -6   2   2      355.22      314.26      7.17 o 
  -5   2   2     2214.80     2089.09    111.48 o 
  -4   2   2      723.84      747.03     16.47 o 
  -3   2   2      358.29      385.59     11.61 o 
  -2   2   2      105.73      116.56      4.13 o 
  -1   2   2       93.26      101.65      3.77 o 
   0   2   2      588.01      608.35     13.82 o 
   1   2   2      654.91      679.02     13.42 o 
   2   2   2        9.99       19.29      2.44 o 
   3   2   2      976.45     1052.00     23.97 o 
   4   2   2      239.27      276.51      8.06 o 
   5   2   2      256.26      245.07      7.75 o 
   6   2   2      256.79      254.68      7.47 o 
   7   2   2        9.07       13.04      5.25 o 
   8   2   2       89.67       99.15      5.82 o 
   9   2   2      133.62      142.63      6.59 o 
  10   2   2       67.33       85.63      6.98 o 
  11   2   2      125.44      144.99     10.47 o 
  12   2   2        4.98       13.40      6.23 o 
  13   2   2       67.56       88.35     15.30 o 
  14   2   2        7.09        7.11      8.70 o 
  15   2   2        0.14        4.18     13.39 o 
 -16   3   2        7.08       18.56      9.62 o 
 -15   3   2        0.78        3.37      8.56 o 
 -14   3   2       28.76       21.42      8.34 o 
 -13   3   2       46.76       49.79      8.59 o 
 -12   3   2        0.35        4.73      8.40 o 
 -11   3   2      156.57      160.76     16.98 o 
 -10   3   2       56.85       63.81     16.97 o 
  -9   3   2       55.84       77.25      7.56 o 
  -8   3   2      200.40      192.25      6.12 o 
  -7   3   2      174.71      170.46      6.50 o 
  -6   3   2        3.01        8.69      3.02 o 
  -5   3   2        6.60        7.74      2.64 o 
  -4   3   2      390.03      378.43     12.93 o 
  -3   3   2       47.47       55.82     10.93 o 
  -2   3   2      784.43      750.18     17.56 o 
  -1   3   2      470.63      462.99     11.78 o 
   0   3   2      600.18      588.34     12.59 o 
   1   3   2       25.75       28.54      2.91 o 
   2   3   2        1.87        3.83      2.64 o 
   3   3   2        0.67        4.26      2.78 o 
   4   3   2      119.57      130.02     13.47 o 
   5   3   2      448.92      394.62     11.65 o 
   6   3   2       77.72       85.30      6.18 o 
   7   3   2       46.37       67.96     11.64 o 
   8   3   2      144.86      152.66     10.31 o 
   9   3   2       12.57        0.00      9.29 o 
  10   3   2      194.05      163.79     10.96 o 
  11   3   2        9.73        7.36      7.48 o 
  12   3   2        1.25        0.00      7.81 o 
  13   3   2       12.26       27.65     11.16 o 
  14   3   2       11.49       17.86      9.14 o 
 -14   4   2        4.08       15.42     11.60 o 
 -13   4   2       65.53       70.38     21.23 o 
 -12   4   2        2.53        3.83     17.68 o 
 -11   4   2      126.63      122.85     23.42 o 
 -10   4   2        3.22        5.29      5.94 o 
  -9   4   2      225.04      217.53     13.22 o 
  -8   4   2       68.25       61.13     18.30 o 
  -7   4   2        2.55        0.00      4.86 o 
  -6   4   2       24.00       31.33      6.75 o 
  -5   4   2       35.83       32.92      4.33 o 
  -4   4   2       24.60       27.02      6.21 o 
  -3   4   2      162.74      133.98      8.08 o 
  -2   4   2        9.65       16.87      3.70 o 
  -1   4   2       71.32       85.09      5.34 o 
   0   4   2        5.64        7.82      3.08 o 
   1   4   2       45.34       48.05      4.49 o 
   2   4   2      182.80      182.19      6.19 o 
   3   4   2      215.97      204.87      8.45 o 
   4   4   2       24.07       30.06      9.26 o 
   5   4   2      325.45      298.12     10.86 o 
   6   4   2        0.21        0.00      4.96 o 
   7   4   2       95.61      101.85     10.13 o 
   8   4   2       17.01       16.00      7.23 o 
   9   4   2       13.54       11.02      7.26 o 
  10   4   2        0.60        0.38     12.65 o 
  11   4   2       52.70       73.42     10.77 o 
  12   4   2        2.46       22.91      8.84 o 
 -11   5   2        0.62        4.06      6.06 o 
 -10   5   2        9.03       14.92      7.76 o 
  -9   5   2        1.99        6.70     15.27 o 
  -8   5   2        0.01        5.82      7.52 o 
  -7   5   2        7.22        3.71      6.33 o 
  -6   5   2       49.46       57.82      8.35 o 
  -5   5   2        4.12       15.30      6.46 o 
  -4   5   2       15.75       10.89      4.63 o 
  -3   5   2       92.41       92.58      6.98 o 
  -2   5   2        2.21        4.59      4.41 o 
  -1   5   2       25.92       30.20      5.18 o 
   0   5   2       30.86       23.50      5.03 o 
   1   5   2      137.49      144.47     13.69 o 
   2   5   2       54.13       63.80      9.62 o 
   3   5   2       62.54       63.82      7.58 o 
   4   5   2        5.41        9.38      5.98 o 
   5   5   2        0.23        7.40      7.30 o 
   6   5   2        5.04       10.60      7.51 o 
   7   5   2       30.56       21.48      8.24 o 
   8   5   2       17.98       31.53      9.23 o 
   9   5   2        0.91        0.00      9.44 o 
  -5   6   2        3.05        5.49     12.72 o 
  -4   6   2       17.30       19.49      7.68 o 
  -3   6   2       49.30       40.25     18.92 o 
  -2   6   2       14.96       25.33      9.03 o 
   0   6   2        3.69       20.26     11.01 o 
   1   6   2       67.02       77.67     10.48 o 
   2   6   2        0.03        3.82      8.99 o 
   3   6   2       19.45       33.50      9.57 o 
 -17   1   3       91.47       63.32     12.54 o 
 -16   1   3        1.83        7.23      8.57 o 
 -15   1   3      127.62      121.64      9.19 o 
 -14   1   3        9.32        9.54      5.88 o 
 -13   1   3       91.33       94.31      5.77 o 
 -12   1   3        7.02       16.32      5.70 o 
 -11   1   3      394.07      339.53     10.07 o 
 -10   1   3      327.05      317.72     11.07 o 
  -9   1   3      200.06      197.14      7.84 o 
  -8   1   3       57.56       63.13      4.92 o 
  -7   1   3     1551.72     1400.02     48.78 o 
  -6   1   3      130.36      150.28      4.64 o 
  -5   1   3      474.80      478.59     11.00 o 
  -4   1   3        0.03        3.09      1.66 o 
  -3   1   3       20.57       24.43      1.64 o 
  -2   1   3        6.25       11.32      1.56 o 
  -1   1   3      784.58      854.04     15.54 o 
   0   1   3      155.14      168.54      4.51 o 
   1   1   3       16.74       17.96      1.93 o 
   2   1   3        8.71       14.41      1.70 o 
   3   1   3     1017.62      983.46     22.10 o 
   4   1   3      744.06      753.42     17.48 o 
   5   1   3      237.90      236.36      8.72 o 
   6   1   3        4.67        8.35      2.28 o 
   7   1   3        6.17        9.33      2.84 o 
   8   1   3      334.12      305.44     19.04 o 
   9   1   3        0.35        2.28      3.90 o 
  10   1   3       15.26       22.56      4.52 o 
  11   1   3        0.39        0.35      4.68 o 
  12   1   3       66.08       76.78      9.82 o 
  13   1   3       55.60       68.19      9.70 o 
  14   1   3       13.07       14.06      8.88 o 
  15   1   3       37.73       30.31     13.49 o 
 -17   2   3        1.44        0.00      8.68 o 
 -16   2   3        0.34        0.00      7.82 o 
 -15   2   3        2.91        0.00     10.72 o 
 -14   2   3        1.37       10.10      6.67 o 
 -13   2   3        0.46        0.00      5.47 o 
 -12   2   3       49.84       48.69      6.89 o 
 -11   2   3       23.69       29.51      4.22 o 
 -10   2   3       53.66       70.09      4.74 o 
  -9   2   3       69.76       81.72      7.78 o 
  -8   2   3       92.63      109.52      4.74 o 
  -7   2   3      260.65      231.39      8.87 o 
  -6   2   3     1831.89     1907.75     39.22 o 
  -5   2   3        4.93       11.49      2.01 o 
  -4   2   3     2481.41     2649.08     54.92 o 
  -3   2   3        0.68        0.00      2.28 o 
  -2   2   3       34.37       38.42      2.57 o 
  -1   2   3      104.33      106.85      3.78 o 
   0   2   3      226.31      248.15      7.98 o 
   1   2   3        0.26        2.48      2.02 o 
   2   2   3        0.81        1.86      2.22 o 
   3   2   3      356.10      344.94      9.55 o 
   4   2   3      106.99      100.87      4.76 o 
   5   2   3       94.81      115.15      7.06 o 
   6   2   3       47.41       59.14      4.88 o 
   7   2   3      160.63      155.34      7.25 o 
   8   2   3      102.49      108.95      6.17 o 
   9   2   3      267.10      243.98      8.83 o 
  10   2   3       49.41       67.94      6.93 o 
  11   2   3      156.71      160.63     16.36 o 
  12   2   3      338.93      310.37     29.49 o 
  13   2   3      103.10      102.39     11.26 o 
  14   2   3        7.93       37.18     13.71 o 
 -16   3   3        0.62        9.07      9.27 o 
 -15   3   3        7.60        5.23      8.05 o 
 -14   3   3        2.57        1.51     17.35 o 
 -13   3   3       38.64       48.56      8.51 o 
 -12   3   3       95.75       98.27     15.77 o 
 -11   3   3       60.17       64.61      7.97 o 
 -10   3   3      166.79      147.28      8.86 o 
  -9   3   3      101.45      115.34     11.47 o 
  -8   3   3      233.38      220.71      7.63 o 
  -7   3   3       41.70       45.03      3.78 o 
  -6   3   3       27.42       38.70      4.22 o 
  -5   3   3      321.64      322.46      7.82 o 
  -4   3   3      130.98      122.35      7.81 o 
  -3   3   3      149.72      172.44      6.05 o 
  -2   3   3      493.59      519.92     12.96 o 
  -1   3   3      408.80      440.14      9.97 o 
   0   3   3      453.92      452.02     13.36 o 
   1   3   3       37.76       42.91      2.89 o 
   2   3   3        0.54        0.00      2.86 o 
   3   3   3       24.78       30.45      3.99 o 
   4   3   3      126.23      118.71      6.13 o 
   5   3   3      148.70      134.29      9.02 o 
   6   3   3      447.37      414.53     12.46 o 
   7   3   3       20.46       22.74      7.12 o 
   8   3   3      808.58      667.85     20.65 o 
   9   3   3      179.04      161.50      8.63 o 
  10   3   3       68.96       98.63     10.37 o 
  11   3   3        0.08        8.72      7.45 o 
  12   3   3        9.57       19.83      8.77 o 
  13   3   3        3.56       13.85      8.65 o 
 -14   4   3       77.69       85.19     25.00 o 
 -13   4   3       25.52       29.49      8.94 o 
 -12   4   3       13.76       15.77     17.07 o 
 -11   4   3      149.85      159.81     15.17 o 
 -10   4   3       75.67       86.03     12.56 o 
  -9   4   3       34.93       48.73      7.14 o 
  -8   4   3       24.20       32.94      6.58 o 
  -7   4   3       28.16       25.95      6.34 o 
  -6   4   3        5.66        3.64      3.39 o 
  -5   4   3        4.56        3.39      3.47 o 
  -4   4   3       19.63       33.55      4.29 o 
  -3   4   3        6.44        8.74      3.42 o 
  -2   4   3        7.85        7.24      3.40 o 
  -1   4   3       25.26       29.10      4.07 o 
   0   4   3       39.17       51.03      6.10 o 
   1   4   3      296.56      247.34      7.26 o 
   2   4   3      121.43      132.56     14.51 o 
   3   4   3       97.77      119.58      8.51 o 
   4   4   3      315.90      275.64     12.40 o 
   5   4   3      348.16      279.09     18.87 o 
   6   4   3       58.70       56.88      6.96 o 
   7   4   3      126.21      116.90      8.65 o 
   8   4   3       99.93       97.89     12.31 o 
   9   4   3        5.91        4.43      7.35 o 
  10   4   3        2.32        0.00      8.35 o 
  11   4   3       30.96       21.96      9.83 o 
 -11   5   3       40.33       49.70     21.24 o 
 -10   5   3        0.12        2.92      6.70 o 
  -9   5   3        0.43        6.70      6.54 o 
  -8   5   3        3.35        8.20      6.90 o 
  -7   5   3      106.01       97.60     16.83 o 
  -6   5   3      131.63      142.09     16.25 o 
  -5   5   3       44.76       49.54      8.06 o 
  -4   5   3        1.06        7.12      4.48 o 
  -3   5   3        3.46        4.02      4.24 o 
  -2   5   3        1.86        5.46      4.42 o 
  -1   5   3      128.81       99.39     14.90 o 
   0   5   3        8.26        8.59      5.36 o 
   1   5   3      190.24      177.47     14.20 o 
   2   5   3      139.91      146.35     10.53 o 
   3   5   3        3.49        1.77      7.76 o 
   4   5   3       55.95       48.99      7.43 o 
   5   5   3        1.06        0.00      5.91 o 
   6   5   3       40.66       50.18      9.29 o 
   7   5   3        2.09        4.94      8.28 o 
   8   5   3       31.21       35.09     10.40 o 
  -5   6   3        5.86       19.75      8.19 o 
  -4   6   3        0.73        0.00      6.60 o 
  -3   6   3       43.07       39.69     19.79 o 
  -2   6   3      270.73      183.81     17.53 o 
  -1   6   3        3.62       14.48     10.99 o 
   0   6   3       31.89       46.03     12.57 o 
   1   6   3        7.22        5.98     11.91 o 
   2   6   3       37.46       63.43     15.33 o 
 -16   0   4       10.95        2.66      8.08 o 
 -15   0   4        4.78        9.77      7.36 o 
 -14   0   4      176.14      161.67     11.54 o 
 -13   0   4       97.80       76.65      8.97 o 
 -12   0   4       61.97       60.70      7.59 o 
 -11   0   4        3.71        2.44      4.77 o 
 -10   0   4      336.34      301.47     14.05 o 
  -9   0   4        0.66        0.20      3.44 o 
  -8   0   4     1118.67      972.56     35.56 o 
  -7   0   4      927.70      830.46     30.45 o 
  -6   0   4        2.03        0.00      2.55 o 
  -5   0   4     3105.98     2845.21     97.19 o 
  -4   0   4      564.41      473.45     17.78 o 
  -3   0   4       40.69       35.32      3.39 o 
  -2   0   4      132.18      134.95      6.23 o 
  -1   0   4     6079.15     6142.19    181.05 o 
   0   0   4     4055.55     3759.75    103.37 o 
   1   0   4      674.00      691.67     14.44 o 
   2   0   4      552.92      592.65     12.71 o 
   3   0   4      430.72      414.45      9.38 o 
   4   0   4     1631.61     1443.09     29.44 o 
   5   0   4     1142.62     1235.12     30.45 o 
   6   0   4      826.61      839.29     18.90 o 
   7   0   4       18.00       32.98      4.26 o 
   8   0   4       66.86       83.80      9.99 o 
   9   0   4      360.21      361.15     19.03 o 
  10   0   4        8.23       15.84      8.57 o 
  11   0   4       45.22       64.73     11.59 o 
  12   0   4       12.23       13.42     10.73 o 
  13   0   4        4.89        0.00     10.28 o 
  14   0   4       85.16       81.75     14.42 o 
  15   0   4       41.12       68.26     14.74 o 
 -18   1   4        0.83        0.00     10.10 o 
 -17   1   4       15.13       19.76      9.96 o 
 -16   1   4        8.42       15.76      9.13 o 
 -15   1   4        8.62       12.10      6.36 o 
 -14   1   4        7.39        1.03      4.46 o 
 -13   1   4       72.90       83.63      7.31 o 
 -12   1   4       16.66       14.81      3.49 o 
 -11   1   4        2.86        8.35      5.60 o 
 -10   1   4      165.32      166.96      5.78 o 
  -9   1   4       22.88       21.76      2.92 o 
  -8   1   4      151.70      170.71      8.53 o 
  -7   1   4      424.12      433.91     10.48 o 
  -6   1   4      712.30      661.87     14.82 o 
  -5   1   4      590.78      582.07     13.09 o 
  -4   1   4     1692.03     1762.75     36.69 o 
  -3   1   4       80.52       92.38      3.22 o 
  -2   1   4     1577.13     1547.86     26.96 o 
  -1   1   4        4.34        4.25      1.25 o 
   0   1   4      429.43      459.44     10.27 o 
   1   1   4     3924.72     4073.41     71.48 o 
   2   1   4       73.45       91.57      3.06 o 
   3   1   4     1568.32     1540.10     27.99 o 
   4   1   4       11.58       13.15      2.62 o 
   5   1   4       73.43       80.10      5.15 o 
   6   1   4       32.17       50.02      4.23 o 
   7   1   4       88.25       90.85      5.43 o 
   8   1   4      163.77      154.03      6.34 o 
   9   1   4      265.47      266.21      7.52 o 
  10   1   4        2.26        0.00      4.48 o 
  11   1   4        0.18        0.96      6.56 o 
  12   1   4       71.32       77.63      9.67 o 
  13   1   4       71.12       66.99      9.98 o 
  14   1   4       15.64       41.11      9.26 o 
  15   1   4       29.66       36.29     10.00 o 
 -17   2   4       28.36       28.51      9.89 o 
 -16   2   4       57.14       59.44     18.21 o 
 -15   2   4        1.35        0.76      7.37 o 
 -14   2   4      117.87      118.60      8.89 o 
 -13   2   4       24.71       42.14      5.15 o 
 -12   2   4        7.76        6.25      3.82 o 
 -11   2   4        3.98        9.48      4.32 o 
 -10   2   4       22.89       25.33      5.81 o 
  -9   2   4      160.31      152.11     23.35 o 
  -8   2   4       83.85      104.03      4.76 o 
  -7   2   4      209.23      192.86      6.23 o 
  -6   2   4      307.86      261.44      7.41 o 
  -5   2   4      357.98      386.93      8.33 o 
  -4   2   4      314.56      320.44      7.15 o 
  -3   2   4      144.42      143.37      4.10 o 
  -2   2   4        2.24        2.00      1.40 o 
  -1   2   4      221.28      220.62      6.11 o 
   0   2   4       94.05      104.43      3.18 o 
   2   2   4       55.14       67.22      4.17 o 
   3   2   4       40.65       55.80      5.34 o 
   4   2   4      167.10      167.49      6.96 o 
   5   2   4       25.47       31.65      4.19 o 
   6   2   4      289.39      291.64     11.62 o 
   7   2   4      124.20      125.19      8.79 o 
   8   2   4        4.73        0.00      4.36 o 
   9   2   4      241.83      203.68      8.49 o 
  10   2   4        2.90        2.20      5.61 o 
  11   2   4       23.84       29.67      8.00 o 
  12   2   4        0.07        4.26      6.69 o 
  13   2   4        0.29        3.25      8.48 o 
  14   2   4        2.45       14.80     12.60 o 
 -16   3   4        2.74        4.53      8.57 o 
 -15   3   4        1.46        2.59      7.56 o 
 -14   3   4       44.16       39.11      9.61 o 
 -13   3   4       62.09       57.57     16.37 o 
 -12   3   4       21.49       26.13      7.05 o 
 -11   3   4        0.61        0.00      5.17 o 
 -10   3   4       76.30       81.96      6.74 o 
  -9   3   4      242.22      191.07      6.16 o 
  -8   3   4      230.04      226.20      9.87 o 
  -7   3   4      131.87      123.81      5.54 o 
  -6   3   4      190.49      172.96      8.06 o 
  -5   3   4        0.30        0.00      2.43 o 
  -4   3   4        5.72        8.77      2.39 o 
  -3   3   4       31.57       35.00      3.41 o 
  -2   3   4        1.21        4.89      2.33 o 
  -1   3   4      212.07      199.49      9.83 o 
   0   3   4       79.42       86.29      6.07 o 
   1   3   4      273.70      253.08      8.33 o 
   2   3   4       21.15       27.38      4.05 o 
   3   3   4      106.73      121.15      9.46 o 
   4   3   4       96.85      123.17      7.90 o 
   5   3   4      347.62      307.17     10.24 o 
   6   3   4      123.69      130.15     16.78 o 
   7   3   4       26.04       27.66      5.98 o 
   8   3   4      281.83      246.57      9.87 o 
   9   3   4      125.71      137.27      9.08 o 
  10   3   4        0.91        5.86      8.79 o 
  11   3   4        2.89        0.00      7.53 o 
  12   3   4        0.26        1.44      8.49 o 
  13   3   4       22.18       17.19      9.18 o 
 -14   4   4        1.62       13.65      8.84 o 
 -13   4   4       23.96       34.22     11.20 o 
 -12   4   4        5.92       21.27      8.11 o 
 -11   4   4        3.27        3.35      8.95 o 
 -10   4   4      182.50      138.69     16.52 o 
  -9   4   4      111.89      114.54     29.69 o 
  -8   4   4      114.57      107.61     18.41 o 
  -7   4   4       26.35       26.21      4.48 o 
  -6   4   4      277.42      231.58      8.49 o 
  -5   4   4       58.91       71.49      8.79 o 
  -4   4   4       47.38       49.42      4.76 o 
  -3   4   4      119.27      112.53     12.37 o 
  -2   4   4      154.70      153.98      6.43 o 
  -1   4   4      111.65      113.21     13.38 o 
   0   4   4       41.14       39.92      8.74 o 
   1   4   4      117.23      118.48      7.15 o 
   2   4   4      266.75      230.51      9.00 o 
   3   4   4      142.60      125.74     10.07 o 
   4   4   4      124.70      126.22      7.85 o 
   5   4   4      633.03      514.29     20.02 o 
   6   4   4        3.63        0.00      5.64 o 
   7   4   4        5.64        0.68      5.84 o 
   8   4   4        0.11        0.00      6.05 o 
   9   4   4        0.00        0.00     11.73 o 
  10   4   4        4.31        0.00      9.65 o 
  11   4   4        4.83        0.00      9.56 o 
 -11   5   4        0.01       16.41      6.69 o 
 -10   5   4        4.93        7.27      6.56 o 
  -9   5   4       25.07       33.20      7.79 o 
  -8   5   4        5.80        6.28     12.63 o 
  -7   5   4       17.33       11.64     12.76 o 
  -6   5   4      128.14      123.03     18.14 o 
  -5   5   4       13.82       24.40      5.40 o 
  -4   5   4       57.11       58.57      7.80 o 
  -3   5   4       56.08       69.16     10.66 o 
  -2   5   4      141.96      142.26     13.80 o 
  -1   5   4      244.04      194.67     10.54 o 
   0   5   4        9.96       11.96      5.69 o 
   1   5   4      100.37      111.17      8.34 o 
   2   5   4      244.59      198.66     10.26 o 
   3   5   4       25.33       17.39      6.72 o 
   4   5   4        8.04        8.78      8.52 o 
   5   5   4       42.80       39.54      7.53 o 
   6   5   4       13.25       22.10      9.51 o 
   7   5   4        7.93       24.77     12.26 o 
  -4   6   4       31.71       24.89      9.86 o 
  -3   6   4        0.08        8.70     10.49 o 
  -2   6   4       65.48       68.50     15.91 o 
  -1   6   4       58.06       64.08     13.28 o 
   0   6   4        0.44        7.50      8.16 o 
   1   6   4       11.30       32.75     12.55 o 
 -18   1   5        2.76        1.25      9.77 o 
 -17   1   5       37.89       26.74     10.16 o 
 -16   1   5        2.22        7.55      5.23 o 
 -15   1   5        1.32        0.00      4.79 o 
 -14   1   5       15.32       15.02      5.07 o 
 -13   1   5        6.05       10.96      4.68 o 
 -12   1   5       34.71       27.88      4.64 o 
 -11   1   5        0.68        9.01      3.13 o 
 -10   1   5      232.96      229.67     15.62 o 
  -9   1   5       51.52       50.16      3.78 o 
  -8   1   5       69.58       74.23      4.02 o 
  -6   1   5       20.52       22.37      2.31 o 
  -5   1   5       17.76       22.08      2.12 o 
  -4   1   5       51.30       55.25      5.31 o 
  -3   1   5      460.21      488.90      9.77 o 
  -1   1   5     3935.84     3988.26     68.10 o 
   0   1   5       44.43       48.11      3.03 o 
   1   1   5      332.01      311.97      6.86 o 
   2   1   5      246.71      272.01      6.32 o 
   3   1   5      667.18      713.35     14.06 o 
   4   1   5      140.18      146.56      5.58 o 
   5   1   5      103.41      124.87      5.76 o 
   6   1   5      284.29      245.79     18.43 o 
   7   1   5        0.53        3.28      3.67 o 
   8   1   5        1.15        0.00      3.88 o 
   9   1   5       71.05       76.44      6.38 o 
  10   1   5       39.57       38.73      7.44 o 
  11   1   5      104.15      109.40     10.41 o 
  12   1   5        0.60        2.62      7.89 o 
  13   1   5        5.16        7.74      8.58 o 
  14   1   5        9.52       20.80      9.02 o 
 -17   2   5        8.79       22.81     11.08 o 
 -16   2   5        3.07        8.29      7.44 o 
 -15   2   5       60.12       65.15      8.40 o 
 -14   2   5       18.04       27.61      5.23 o 
 -13   2   5       54.75       68.98     12.91 o 
 -12   2   5        0.48        4.00      3.70 o 
 -11   2   5        9.63       16.34      3.73 o 
 -10   2   5      236.57      202.51      6.99 o 
  -9   2   5       43.59       48.05     10.52 o 
  -8   2   5      406.19      392.15     10.37 o 
  -7   2   5       57.06       69.64      4.97 o 
  -6   2   5       25.62       24.92      3.53 o 
  -5   2   5      561.59      566.15     11.43 o 
  -4   2   5       12.89       12.99      2.24 o 
  -3   2   5      230.69      212.48     11.50 o 
  -2   2   5        4.01        7.98      1.83 o 
  -1   2   5      311.51      358.13      7.63 o 
   0   2   5       86.11       91.88      5.26 o 
   1   2   5      130.33      151.62      5.72 o 
   2   2   5      212.36      233.42      7.61 o 
   3   2   5      155.20      134.74      6.14 o 
   4   2   5       37.22       55.29      4.80 o 
   5   2   5       30.02       45.35      4.82 o 
   6   2   5        7.30       12.17      5.87 o 
   7   2   5        8.10        8.44      5.34 o 
   8   2   5      106.56      122.83      7.61 o 
   9   2   5       62.94       53.73      6.83 o 
  10   2   5       96.51      116.16      8.51 o 
  11   2   5        9.76        4.71      6.47 o 
  12   2   5       27.16       26.86      9.06 o 
  13   2   5        1.87       25.23      8.95 o 
 -16   3   5        5.64       11.96      8.52 o 
 -15   3   5        0.82        0.79      7.41 o 
 -14   3   5       34.28       26.98      7.58 o 
 -13   3   5       86.54       86.55      8.93 o 
 -12   3   5        1.19        0.00      5.96 o 
 -11   3   5       21.61       23.21      6.05 o 
 -10   3   5        2.21        4.40      5.13 o 
  -9   3   5      124.42      120.81     12.75 o 
  -8   3   5       64.69       67.14      4.94 o 
  -7   3   5       35.40       47.93      4.31 o 
  -6   3   5       20.11       22.29      4.28 o 
  -5   3   5       49.96       48.42      3.64 o 
  -4   3   5     1001.32      903.99     28.34 o 
  -3   3   5       10.86       11.25      2.58 o 
  -2   3   5       87.46       95.09      8.39 o 
  -1   3   5      122.83      125.56      4.88 o 
   0   3   5      371.74      308.44      9.84 o 
   1   3   5        4.34        2.58      3.22 o 
   2   3   5       52.82       69.04      7.30 o 
   3   3   5       28.62       47.47      5.26 o 
   4   3   5       37.29       53.06      5.76 o 
   5   3   5      213.70      204.08      9.76 o 
   6   3   5       42.47       41.94      9.84 o 
   7   3   5       29.01       29.49      6.17 o 
   8   3   5       80.36       79.10     10.96 o 
   9   3   5       47.91       40.20      7.11 o 
  10   3   5        2.82        4.75      6.40 o 
  11   3   5       14.33       20.81      7.46 o 
  12   3   5        1.51       13.79      8.71 o 
 -14   4   5        2.75        7.36     15.95 o 
 -13   4   5        8.31       20.81      7.37 o 
 -12   4   5        9.26       14.91      7.76 o 
 -11   4   5       61.55       64.48      8.35 o 
 -10   4   5        0.22        2.74      6.88 o 
  -9   4   5       16.20       11.49      4.62 o 
  -8   4   5       29.95       25.88      4.79 o 
  -7   4   5       70.78       68.80      7.47 o 
  -6   4   5        1.63        3.61      3.85 o 
  -5   4   5        0.03        0.00      3.48 o 
  -4   4   5        6.36        6.25      3.41 o 
  -3   4   5       15.51       23.77      5.62 o 
  -2   4   5        0.00        4.29      3.40 o 
  -1   4   5        6.91        9.26      6.15 o 
   0   4   5       36.55       49.43      6.78 o 
   1   4   5       32.80       40.18      5.52 o 
   2   4   5      114.77      115.91      7.84 o 
   3   4   5       23.72       33.39      5.91 o 
   4   4   5       26.11       25.29      6.08 o 
   5   4   5      149.89      152.25      9.78 o 
   6   4   5       48.42       51.09      7.61 o 
   7   4   5        0.81        5.44      6.25 o 
   8   4   5       45.04       47.27      7.67 o 
   9   4   5        4.21        3.93      8.64 o 
  10   4   5        1.41        0.00     12.00 o 
 -11   5   5        1.89       22.12      6.95 o 
 -10   5   5        0.00        5.44      7.02 o 
  -9   5   5        7.10        7.93     14.80 o 
  -8   5   5        0.03        1.47      9.68 o 
  -7   5   5        6.81        1.16      5.27 o 
  -6   5   5       26.79       25.00      5.33 o 
  -5   5   5        9.14       13.92      4.69 o 
  -4   5   5        1.77        5.08      4.51 o 
  -3   5   5        4.33        5.80      8.15 o 
  -2   5   5      103.60      100.67      9.45 o 
  -1   5   5       56.44       67.45      8.48 o 
   0   5   5       13.89       38.58     10.86 o 
   1   5   5      250.26      210.38      9.70 o 
   2   5   5       82.18       88.64      8.38 o 
   3   5   5       24.08       23.42      7.14 o 
   4   5   5        9.80        2.03      8.82 o 
   5   5   5        5.85       10.35      7.29 o 
   6   5   5        5.82       10.72      7.63 o 
   7   5   5        0.08        0.00      9.10 o 
 -18   0   6        3.65        0.74      9.50 o 
 -17   0   6        4.37       11.25      8.85 o 
 -16   0   6        1.94        2.90      7.96 o 
 -15   0   6        2.20        5.09      7.57 o 
 -14   0   6       27.33       21.74      7.86 o 
 -13   0   6       42.33       43.29      8.14 o 
 -12   0   6       44.72       49.29      7.83 o 
 -11   0   6      457.90      398.72     18.13 o 
 -10   0   6      496.44      479.75     20.32 o 
  -9   0   6       40.58       36.86      5.55 o 
  -8   0   6      618.87      527.90     21.05 o 
  -7   0   6     1119.40     1077.92     39.20 o 
  -6   0   6        4.04       12.65      3.72 o 
  -5   0   6     3551.01     3439.22    117.38 o 
  -4   0   6     9279.94     8933.51    300.88 o 
  -3   0   6     1385.08     1477.63     51.64 o 
  -2   0   6      875.68      946.87     33.96 o 
  -1   0   6      233.33      265.40      8.42 o 
   0   0   6     1406.01     1439.38     56.67 o 
   1   0   6       15.88       20.15      2.75 o 
   2   0   6      188.44      199.16      5.50 o 
   3   0   6       20.65       27.60      2.75 o 
   4   0   6       82.30       72.02      4.76 o 
   5   0   6      191.55      189.33     11.91 o 
   6   0   6      628.49      556.34     25.78 o 
   7   0   6        0.82        1.18      7.16 o 
   8   0   6      312.22      289.07     16.71 o 
   9   0   6       56.70       60.43     10.90 o 
  10   0   6       19.26       18.38     10.77 o 
  11   0   6      181.53      148.44     13.80 o 
  12   0   6      108.09      129.35     13.70 o 
  13   0   6        5.93       19.63     12.26 o 
 -18   1   6        0.10        0.00      9.57 o 
 -17   1   6       24.99       27.87      6.73 o 
 -16   1   6        0.49        4.32      5.67 o 
 -15   1   6        3.03        4.91      7.18 o 
 -14   1   6        9.84       18.40      5.34 o 
 -13   1   6       40.93       52.32      5.84 o 
 -12   1   6        9.54        8.94      4.21 o 
 -11   1   6       13.75       13.36      3.94 o 
 -10   1   6       56.36       59.05      4.92 o 
  -9   1   6      207.57      185.08      7.28 o 
  -8   1   6       42.38       50.57      3.41 o 
  -7   1   6       22.11       27.65      2.65 o 
  -6   1   6       87.80       90.21      6.84 o 
  -5   1   6      943.79      886.32     22.95 o 
  -4   1   6      136.08      138.68      4.42 o 
  -3   1   6      675.32      652.29     14.61 o 
  -2   1   6      676.53      706.28     15.66 o 
  -1   1   6     1699.26     1707.51     29.94 o 
   0   1   6       42.24       45.31      4.47 o 
   1   1   6      320.58      323.36      7.28 o 
   2   1   6       59.87       65.43      3.03 o 
   3   1   6      382.10      376.73     10.20 o 
   4   1   6      916.75      903.44     21.40 o 
   5   1   6        2.40        4.44      3.33 o 
   6   1   6       64.37       76.68      7.09 o 
   7   1   6       11.12       19.03      4.66 o 
   8   1   6       33.69       32.92      5.20 o 
   9   1   6        0.37        0.14      6.36 o 
  10   1   6        3.34        2.87      7.22 o 
  11   1   6       77.01       72.84     10.52 o 
  12   1   6       25.83       18.21      8.58 o 
  13   1   6        0.29        2.07      8.12 o 
 -18   2   6        0.09        0.00     10.79 o 
 -17   2   6       12.52        9.25      9.61 o 
 -16   2   6       74.05       73.06     24.57 o 
 -15   2   6        0.02        7.23      4.77 o 
 -14   2   6        1.37        0.00      4.25 o 
 -13   2   6        0.07        4.29      4.30 o 
 -12   2   6      224.79      230.18      8.17 o 
 -11   2   6        0.63        3.99      3.62 o 
 -10   2   6       84.40       97.03      6.41 o 
  -9   2   6        9.00       10.85      2.95 o 
  -8   2   6       30.06       37.18      4.62 o 
  -7   2   6      100.44       95.20      4.43 o 
  -6   2   6       35.32       41.87      4.24 o 
  -5   2   6      479.99      474.83     11.74 o 
  -4   2   6        1.05        0.00      3.18 o 
  -3   2   6       26.70       39.96      2.72 o 
  -2   2   6     2455.06     2467.05     51.44 o 
  -1   2   6      462.06      483.61     11.63 o 
   0   2   6      507.85      523.74     16.43 o 
   1   2   6      387.67      413.99     10.26 o 
   2   2   6     2024.23     1991.98     44.41 o 
   3   2   6       92.08      104.64      5.51 o 
   4   2   6        9.87       11.11      4.60 o 
   5   2   6        0.15        1.51      3.88 o 
   6   2   6      243.85      238.01     11.94 o 
   7   2   6       11.72       13.41      5.14 o 
   8   2   6      103.83      113.81      8.08 o 
   9   2   6       75.03       63.09      7.34 o 
  10   2   6       42.75       53.63     10.49 o 
  11   2   6        5.71       12.01      8.41 o 
  12   2   6       16.85       11.62      8.57 o 
 -16   3   6        0.58        6.85     16.63 o 
 -15   3   6       28.56       29.99      8.02 o 
 -14   3   6        1.81        9.36      6.81 o 
 -13   3   6        0.43        0.00      5.83 o 
 -12   3   6       61.40       63.42     11.94 o 
 -11   3   6       39.05       28.61      4.91 o 
 -10   3   6       11.74       18.74      4.37 o 
  -9   3   6        0.29        0.00      3.39 o 
  -8   3   6       18.83       25.85      4.41 o 
  -7   3   6        9.37       13.07      5.57 o 
  -6   3   6       12.39       24.95      3.68 o 
  -5   3   6      222.52      247.93      7.97 o 
  -4   3   6        5.12        8.27      2.96 o 
  -3   3   6       26.92       34.24      3.51 o 
  -2   3   6      218.61      216.36      9.79 o 
  -1   3   6       66.26       73.14      7.94 o 
   0   3   6        3.65        5.15      3.25 o 
   1   3   6      198.90      189.48      7.61 o 
   2   3   6       60.18       74.69     10.44 o 
   3   3   6      240.64      234.34      8.90 o 
   4   3   6        7.49       10.49      4.76 o 
   5   3   6        0.00        0.00      5.04 o 
   6   3   6      253.99      220.54     11.86 o 
   7   3   6        6.38        5.02      5.75 o 
   8   3   6        1.79        4.38      5.88 o 
   9   3   6        3.68       15.34      6.30 o 
  10   3   6        5.90        9.13      7.00 o 
  11   3   6        6.93       20.36      7.69 o 
 -14   4   6        4.56       19.81      6.94 o 
 -13   4   6       14.53       31.71      9.03 o 
 -12   4   6        3.54        0.00      6.37 o 
 -11   4   6        8.91        4.58      5.20 o 
 -10   4   6        0.50        0.78      4.86 o 
  -9   4   6       57.62       56.03      6.13 o 
  -8   4   6       67.57       82.25      7.38 o 
  -7   4   6       20.25       23.57      4.59 o 
  -6   4   6      127.02      139.47      9.04 o 
  -5   4   6        8.82        4.99      3.91 o 
  -4   4   6        1.66        0.00      3.63 o 
  -3   4   6        0.07        1.66      3.45 o 
  -2   4   6       11.64       17.40      6.03 o 
  -1   4   6       80.21       89.71     13.61 o 
   0   4   6       23.43       28.54      9.48 o 
   1   4   6       18.38       17.33      5.31 o 
   2   4   6        3.49        4.79      5.29 o 
   3   4   6        0.91        0.00      5.18 o 
   4   4   6        5.49        1.12      5.99 o 
   5   4   6        2.26        3.62      6.04 o 
   6   4   6       87.48       92.88     11.64 o 
   7   4   6       42.43       49.83      7.76 o 
   8   4   6        9.02        9.47      6.85 o 
   9   4   6       36.94       30.58      9.19 o 
 -11   5   6        8.56       17.41      7.07 o 
 -10   5   6        4.06       16.92      6.65 o 
  -9   5   6       12.20       21.20      6.78 o 
  -8   5   6        1.85       10.53      5.45 o 
  -7   5   6        8.24        0.65      4.97 o 
  -6   5   6       20.12       18.30      5.32 o 
  -5   5   6        1.81        0.00      4.60 o 
  -4   5   6       37.93       25.81      9.92 o 
  -3   5   6       17.71       16.70      7.19 o 
  -2   5   6       25.91       30.43     13.14 o 
  -1   5   6       26.57       27.69      7.67 o 
   0   5   6       27.66       24.89      7.94 o 
   1   5   6       40.52       42.11      8.60 o 
   2   5   6       19.99       24.72      7.01 o 
   3   5   6       18.57       25.54      7.50 o 
   4   5   6       20.51       21.12      7.29 o 
   5   5   6        1.20        5.83      9.17 o 
 -18   1   7        0.01        4.80      6.64 o 
 -17   1   7        2.32        6.71      6.31 o 
 -16   1   7        2.94        5.41      5.79 o 
 -15   1   7       24.21       29.06      6.05 o 
 -14   1   7        0.33        2.93      4.64 o 
 -13   1   7       30.99       30.27      8.33 o 
 -12   1   7        0.79        0.00      4.04 o 
 -11   1   7      122.21      132.04      6.97 o 
 -10   1   7       90.67       85.73      7.80 o 
  -9   1   7      292.28      294.39      9.89 o 
  -8   1   7      729.40      623.15     14.59 o 
  -7   1   7        0.41        2.18      2.03 o 
  -6   1   7      394.41      410.54     22.90 o 
  -5   1   7      254.20      261.59      7.10 o 
  -4   1   7       48.78       61.96      4.17 o 
  -2   1   7     1577.75     1663.01     34.97 o 
  -1   1   7      767.42      853.93     15.87 o 
   0   1   7      371.79      371.15      9.89 o 
   1   1   7        0.04        1.51      2.05 o 
   2   1   7      262.57      237.10      7.49 o 
   3   1   7      477.97      497.37     10.74 o 
   4   1   7      281.83      254.89     11.43 o 
   5   1   7       23.86       26.59      4.32 o 
   6   1   7      105.23      116.94      8.14 o 
   7   1   7       80.50      102.07      8.93 o 
   8   1   7       54.51       54.08      7.87 o 
   9   1   7      118.57      109.33     10.78 o 
  10   1   7        4.60       12.55      7.51 o 
  11   1   7       17.10       23.69     10.01 o 
  12   1   7       31.94       36.59      8.56 o 
 -18   2   7       10.27       14.90     11.96 o 
 -17   2   7        0.18        0.08      9.78 o 
 -16   2   7        0.43        9.77      6.25 o 
 -15   2   7        0.04        5.19      5.05 o 
 -14   2   7      112.43      123.43      6.93 o 
 -13   2   7        0.94        7.93      4.46 o 
 -12   2   7       82.95       99.43      5.96 o 
 -11   2   7       44.80       53.37      4.76 o 
 -10   2   7       13.47        8.91      3.37 o 
  -9   2   7        0.27        3.44      3.07 o 
  -8   2   7      150.32      148.50      5.70 o 
  -7   2   7       91.32       86.46      4.40 o 
  -6   2   7      106.63      121.29      4.89 o 
  -5   2   7      135.13      149.31      8.62 o 
  -4   2   7        0.02        0.44      2.10 o 
  -3   2   7       41.05       43.75      3.00 o 
  -2   2   7        2.53        0.02      1.92 o 
  -1   2   7      348.53      323.38      7.33 o 
   0   2   7       87.64       87.67      9.71 o 
   1   2   7       77.35       94.68      5.13 o 
   2   2   7      730.83      684.53     14.40 o 
   3   2   7       25.12       24.28      4.45 o 
   4   2   7       29.15       37.50      4.97 o 
   5   2   7        0.05        3.61      4.19 o 
   6   2   7       23.19       27.33      5.64 o 
   7   2   7        1.19        6.50      7.23 o 
   8   2   7       50.40       43.85      6.65 o 
   9   2   7        6.18       14.32     15.52 o 
  10   2   7        7.81       14.68      8.33 o 
  11   2   7        2.20       22.02      9.15 o 
 -16   3   7       13.73       16.18     11.26 o 
 -15   3   7        4.53        9.19      7.39 o 
 -14   3   7        0.35        1.82      5.39 o 
 -13   3   7        2.06        0.00      5.54 o 
 -12   3   7       59.59       52.63      5.91 o 
 -11   3   7       36.60       44.38      5.45 o 
 -10   3   7      166.19      161.34      7.12 o 
  -9   3   7       24.17       30.99      6.82 o 
  -8   3   7       19.49       19.54      3.98 o 
  -7   3   7       11.60       25.40      3.99 o 
  -6   3   7      204.86      177.27      6.70 o 
  -5   3   7       13.73       14.96      3.18 o 
  -4   3   7       28.63       40.31      3.91 o 
  -3   3   7       60.79       67.66      4.22 o 
  -2   3   7      103.27      105.02      4.87 o 
  -1   3   7       51.82       59.70      6.61 o 
   0   3   7        3.82        4.80      3.45 o 
   1   3   7      118.50      126.80      7.40 o 
   2   3   7        1.78        5.47      4.68 o 
   3   3   7       29.04       44.94      5.80 o 
   4   3   7       43.65       48.08      6.40 o 
   5   3   7      259.39      235.36      9.82 o 
   6   3   7       15.76        9.30      6.43 o 
   7   3   7        0.02        2.87      8.48 o 
   8   3   7       30.92       28.73      6.79 o 
   9   3   7       48.11       42.13      7.52 o 
  10   3   7        0.02        0.00      6.98 o 
 -14   4   7       11.08       22.80      7.25 o 
 -13   4   7        7.48        5.45      6.42 o 
 -12   4   7        1.87        4.05      6.00 o 
 -11   4   7        0.16        0.00      4.95 o 
 -10   4   7        7.84        6.16      5.44 o 
  -9   4   7       34.86       42.98      5.65 o 
  -8   4   7       75.71       78.85      7.43 o 
  -7   4   7       52.71       52.71      5.83 o 
  -6   4   7       83.50       93.68      6.66 o 
  -5   4   7      173.25      148.47      7.86 o 
  -4   4   7       84.89       90.21      5.71 o 
  -3   4   7      106.47      123.17      9.57 o 
  -2   4   7      219.35      191.75     10.34 o 
  -1   4   7       28.71       29.20      8.61 o 
   0   4   7       21.40       10.00      5.05 o 
   1   4   7       15.21       13.95      6.34 o 
   2   4   7       58.98       63.76      7.13 o 
   3   4   7       35.43       31.89      6.75 o 
   4   4   7        2.19        3.14      6.28 o 
   5   4   7        4.66        8.82      6.65 o 
   6   4   7       17.35       26.73      9.95 o 
   7   4   7        0.00        0.00      6.76 o 
   8   4   7       16.93       20.83      7.75 o 
 -10   5   7       22.44       28.31      7.58 o 
  -9   5   7       28.33       33.44     12.58 o 
  -8   5   7        6.15        5.03      8.44 o 
  -7   5   7       39.19       38.01      6.22 o 
  -6   5   7        4.41        5.43      5.64 o 
  -5   5   7        6.65        0.00      9.38 o 
  -4   5   7       89.36       91.50      9.91 o 
  -3   5   7       11.97       16.89      7.48 o 
  -2   5   7        3.35        0.00      6.76 o 
  -1   5   7       54.53       57.85      8.98 o 
   0   5   7      204.25      164.66     13.01 o 
   1   5   7       30.32       23.34      8.50 o 
   2   5   7       38.51       31.69      8.92 o 
   3   5   7        3.31        0.00      6.36 o 
   4   5   7        0.31        5.03      6.96 o 
 -19   0   8        6.84        5.55     10.81 o 
 -18   0   8       43.00       48.69     11.55 o 
 -17   0   8        0.14        0.00      8.44 o 
 -16   0   8       44.00       51.45     10.28 o 
 -15   0   8      112.54      108.42     12.39 o 
 -14   0   8        0.00       15.54      7.78 o 
 -13   0   8       12.05        7.44      6.66 o 
 -12   0   8       29.37       34.25      7.73 o 
 -11   0   8       74.43       90.91      9.18 o 
 -10   0   8      415.96      381.70     17.49 o 
  -9   0   8       48.58       58.36      6.90 o 
  -8   0   8      597.90      525.67     21.28 o 
  -7   0   8      415.67      352.47     15.34 o 
  -6   0   8      150.47      163.37      8.88 o 
  -5   0   8     2648.05     2679.12     92.61 o 
  -4   0   8      665.98      702.08     26.56 o 
  -3   0   8      942.52     1025.86     37.44 o 
  -2   0   8      365.92      355.52     11.14 o 
  -1   0   8      997.22      887.73     24.41 o 
   1   0   8        3.46       13.59      4.71 o 
   2   0   8      598.65      583.30     17.20 o 
   3   0   8      490.13      429.05     13.80 o 
   4   0   8     1340.83     1142.34     47.92 o 
   5   0   8        0.49        0.00      7.93 o 
   6   0   8       27.32       39.63      9.87 o 
   7   0   8      210.27      158.04     12.79 o 
   8   0   8      106.99      116.48     14.24 o 
   9   0   8       57.07       61.02     12.54 o 
  10   0   8       33.22       19.15     11.54 o 
  11   0   8       82.45       85.43     13.96 o 
  12   0   8        1.92        8.43     10.84 o 
 -18   1   8        0.20       10.52      7.67 o 
 -17   1   8       16.85       22.36      6.87 o 
 -16   1   8       12.93       14.44      6.33 o 
 -15   1   8       24.24       19.47      5.94 o 
 -14   1   8       30.41       36.32      6.31 o 
 -13   1   8       63.79       70.02      6.69 o 
 -12   1   8      149.43      142.76      7.69 o 
 -11   1   8      247.99      206.30      8.63 o 
 -10   1   8       93.91       95.05      5.98 o 
  -9   1   8      150.99      134.57      6.37 o 
  -8   1   8       35.34       37.85      4.04 o 
  -7   1   8     1048.68      930.15     24.69 o 
  -6   1   8       80.07       80.84      9.25 o 
  -5   1   8       23.89       41.07      5.42 o 
  -4   1   8       46.06       53.47      4.41 o 
  -3   1   8        4.83       10.98      2.22 o 
  -2   1   8      667.50      668.91     15.32 o 
  -1   1   8      806.23      794.20     14.91 o 
   0   1   8       79.28       92.01      4.56 o 
   1   1   8      293.44      265.60      8.09 o 
   2   1   8       45.16       54.25      6.52 o 
   3   1   8      245.83      219.62      6.26 o 
   4   1   8        6.93       10.09      3.34 o 
   5   1   8       41.88       44.76      5.28 o 
   6   1   8      194.53      168.93      9.54 o 
   7   1   8      144.05      136.89      8.98 o 
   8   1   8      107.03      117.70     10.17 o 
   9   1   8       13.63       21.31      8.17 o 
  10   1   8        1.19        1.22      7.52 o 
  11   1   8        0.90        6.35     13.60 o 
 -18   2   8        0.01        0.00     10.81 o 
 -17   2   8        3.26       12.79      9.88 o 
 -16   2   8        0.03        3.74      6.51 o 
 -15   2   8       11.73       21.21      6.31 o 
 -14   2   8       22.49       29.58      5.27 o 
 -13   2   8       16.74       25.46      4.76 o 
 -12   2   8       45.99       49.96      7.59 o 
 -11   2   8        5.54       15.36      3.90 o 
 -10   2   8       15.26       21.68      3.80 o 
  -9   2   8       45.25       50.54      7.29 o 
  -8   2   8      650.24      580.25     14.37 o 
  -7   2   8       10.99       19.20      7.66 o 
  -6   2   8       16.73       20.68      3.07 o 
  -5   2   8       25.38       34.03      3.37 o 
  -4   2   8      160.39      164.39      5.69 o 
  -3   2   8        5.52       14.67      3.13 o 
  -2   2   8       46.73       56.83      6.16 o 
  -1   2   8      120.97      103.65      3.95 o 
   0   2   8      167.52      178.30      6.83 o 
   1   2   8      320.37      292.82      7.74 o 
   2   2   8        1.18        2.87      3.97 o 
   3   2   8       14.68       33.40      4.90 o 
   4   2   8        6.31        8.25      4.86 o 
   5   2   8       14.24       15.93      5.32 o 
   6   2   8       36.24       42.58      6.49 o 
   7   2   8       38.86       42.65      8.98 o 
   8   2   8        4.93        7.02      7.98 o 
   9   2   8      126.38      123.80     11.93 o 
  10   2   8       29.54       24.73      9.21 o 
  11   2   8        1.14       22.08      8.63 o 
 -16   3   8        3.71        5.02      8.16 o 
 -15   3   8       30.06       35.66     10.38 o 
 -14   3   8        0.41        3.00      5.19 o 
 -13   3   8       10.53        6.69      5.07 o 
 -12   3   8       45.67       49.96      6.81 o 
 -11   3   8       44.06       51.75      5.65 o 
 -10   3   8        4.32       10.11      4.44 o 
  -9   3   8       75.93       83.26      5.99 o 
  -8   3   8      200.90      167.43      6.93 o 
  -7   3   8      238.51      214.50      7.66 o 
  -6   3   8       21.13       25.48      4.57 o 
  -5   3   8     1009.49      893.21     21.02 o 
  -4   3   8       17.13       25.15      4.40 o 
  -3   3   8        0.67        0.00      2.95 o 
  -2   3   8       58.46       73.58      7.28 o 
  -1   3   8        6.83       14.47      5.21 o 
   0   3   8       47.60       60.81      6.96 o 
   1   3   8        0.48        0.38      4.46 o 
   2   3   8       65.13       68.99      6.72 o 
   3   3   8        1.41        6.88      5.11 o 
   4   3   8        3.66        7.23      5.91 o 
   5   3   8        0.03        4.95      5.96 o 
   6   3   8       81.03       75.90      8.27 o 
   7   3   8       47.08       51.09     10.16 o 
   8   3   8        5.47       11.82      6.33 o 
   9   3   8       13.86       26.13      7.30 o 
 -14   4   8        4.39       20.24      8.50 o 
 -13   4   8       22.24       26.32      6.17 o 
 -12   4   8        0.45        5.85      6.31 o 
 -11   4   8       24.47       21.74      5.71 o 
 -10   4   8       25.56       26.55      5.50 o 
  -9   4   8       19.50       18.89      5.25 o 
  -8   4   8        4.80       10.02      4.70 o 
  -7   4   8       93.15      117.71     11.01 o 
  -6   4   8      252.49      207.72      9.52 o 
  -5   4   8       33.14       36.79      4.92 o 
  -4   4   8      188.42      170.50      9.92 o 
  -3   4   8      237.13      201.29     14.29 o 
  -2   4   8      467.59      398.36     15.80 o 
  -1   4   8      148.98      149.20     10.23 o 
   0   4   8       18.73       21.29      7.33 o 
   1   4   8       21.18       25.68      6.36 o 
   2   4   8       21.92       27.96      6.65 o 
   3   4   8      118.24      125.61      9.16 o 
   4   4   8        0.81        0.00      6.21 o 
   5   4   8        0.21        0.00      6.50 o 
   6   4   8       34.20       28.24     10.35 o 
   7   4   8        6.43        9.51      7.50 o 
 -10   5   8       16.75       19.09      7.65 o 
  -9   5   8        0.17        0.00      5.39 o 
  -8   5   8        0.07        4.20      5.34 o 
  -7   5   8       11.08       11.40      6.86 o 
  -6   5   8        4.85        5.53      6.82 o 
  -5   5   8        0.02        2.31      6.60 o 
  -4   5   8       13.22       22.63      7.59 o 
  -3   5   8       11.50       10.40      9.88 o 
  -2   5   8       64.81       64.58     14.95 o 
  -1   5   8      165.48      150.18     11.12 o 
   0   5   8        3.17        4.33      8.07 o 
   1   5   8       31.63       33.15      9.09 o 
   2   5   8       39.68       63.35      9.34 o 
   3   5   8       82.95       77.19      9.85 o 
 -18   1   9       12.86       10.47      9.48 o 
 -17   1   9        9.11        9.93      7.32 o 
 -16   1   9       46.88       49.52     13.48 o 
 -15   1   9      186.69      179.55      9.70 o 
 -14   1   9       63.95       76.35      7.36 o 
 -13   1   9        2.59        0.00      4.74 o 
 -12   1   9       43.13       43.22      5.65 o 
 -11   1   9      172.34      156.07      7.57 o 
 -10   1   9        0.33        0.77      5.69 o 
  -9   1   9        0.10        1.40      3.34 o 
  -8   1   9       71.36       81.27      5.20 o 
  -7   1   9        2.81        2.03      2.30 o 
  -6   1   9        0.10        1.90      2.36 o 
  -5   1   9        7.22       10.54      2.62 o 
  -4   1   9        0.12        0.64      2.31 o 
  -3   1   9       54.66       76.08      4.16 o 
  -2   1   9       65.83       68.04      7.14 o 
  -1   1   9      247.82      217.85      5.91 o 
   0   1   9        9.08       13.14      3.03 o 
   1   1   9      264.20      247.88      6.63 o 
   2   1   9       20.64       29.90      3.59 o 
   3   1   9        9.91       19.46      3.70 o 
   4   1   9      260.53      255.37      7.31 o 
   5   1   9      188.28      165.65      9.49 o 
   6   1   9       22.38       34.78      7.96 o 
   7   1   9      216.10      183.54     11.31 o 
   8   1   9        4.63        4.41      7.46 o 
   9   1   9        3.79       12.96      8.15 o 
  10   1   9        1.76       10.67      7.86 o 
 -17   2   9        3.30        5.31      7.01 o 
 -16   2   9       80.28       80.96      8.62 o 
 -15   2   9       38.21       40.35      6.99 o 
 -14   2   9       12.52       14.33      5.88 o 
 -13   2   9       36.57       46.34      6.67 o 
 -12   2   9      390.78      330.75     10.26 o 
 -11   2   9      486.34      401.34     11.42 o 
 -10   2   9      193.94      183.27      6.96 o 
  -9   2   9      282.48      263.93      8.43 o 
  -8   2   9      605.56      563.60     16.93 o 
  -7   2   9       62.63       84.89      6.78 o 
  -6   2   9      247.37      223.67      7.28 o 
  -5   2   9      186.34      178.26      8.46 o 
  -4   2   9       44.53       66.01      4.48 o 
  -3   2   9       13.24       17.46      2.92 o 
  -2   2   9       30.68       44.15      3.95 o 
  -1   2   9       23.60       33.90      4.41 o 
   0   2   9       39.00       61.87      5.35 o 
   1   2   9       14.85       14.99      4.56 o 
   2   2   9        4.44        5.67      4.59 o 
   3   2   9      123.72      123.55      7.65 o 
   4   2   9       28.89       26.32      5.54 o 
   5   2   9      150.74      144.59     14.81 o 
   6   2   9       18.65       23.72      6.42 o 
   7   2   9      306.83      267.80     13.23 o 
   8   2   9       77.82      103.02     11.56 o 
   9   2   9        0.11        9.50      9.16 o 
  10   2   9        4.48       12.80     21.93 o 
 -16   3   9       15.03       21.10      8.90 o 
 -15   3   9        8.80        1.76      5.57 o 
 -14   3   9       61.27       66.87      6.94 o 
 -13   3   9       10.84       13.43      5.27 o 
 -12   3   9        0.00        1.72      4.74 o 
 -11   3   9       94.42       92.16     12.48 o 
 -10   3   9        8.12       20.80      4.94 o 
  -9   3   9      640.39      515.83     14.18 o 
  -8   3   9      202.10      182.90      8.81 o 
  -7   3   9      233.83      216.96      7.83 o 
  -6   3   9        3.99       16.04      3.89 o 
  -5   3   9     1359.98     1192.57     27.19 o 
  -4   3   9       31.67       50.63      6.29 o 
  -3   3   9       73.24       87.46      6.96 o 
  -2   3   9       93.34      123.05      9.27 o 
  -1   3   9       46.04       56.76      7.53 o 
   0   3   9        0.10        3.30      5.70 o 
   1   3   9      235.54      212.36      9.00 o 
   2   3   9       11.41        8.11      5.55 o 
   3   3   9      104.12      122.11      8.77 o 
   4   3   9       53.30       48.08      7.31 o 
   5   3   9        5.47        1.81      6.51 o 
   6   3   9       38.35       44.46      7.91 o 
   7   3   9        4.78        0.00      8.89 o 
   8   3   9        0.12        4.44      6.56 o 
 -14   4   9        0.08        9.16     15.33 o 
 -13   4   9        4.72       15.77      6.47 o 
 -12   4   9       28.86       42.06      8.30 o 
 -11   4   9        0.02        5.63      5.32 o 
 -10   4   9        9.45        5.29      5.18 o 
  -9   4   9       15.77       16.97      5.32 o 
  -8   4   9        0.90        4.17      5.34 o 
  -7   4   9       49.54       62.05      5.73 o 
  -6   4   9       88.99       87.42      6.35 o 
  -5   4   9       90.23      105.90     10.01 o 
  -4   4   9      153.71      145.75     10.04 o 
  -3   4   9       78.84       87.45     14.12 o 
  -2   4   9      133.57      139.70     12.57 o 
  -1   4   9        9.99        9.60      7.31 o 
   0   4   9      109.22      119.81     10.81 o 
   1   4   9        8.70        0.00      7.33 o 
   2   4   9       19.56       18.27      6.70 o 
   3   4   9       32.11       31.62      7.32 o 
   4   4   9       29.96       21.66      7.30 o 
   5   4   9        0.26        0.00      7.06 o 
   6   4   9        0.29        6.68      9.89 o 
  -9   5   9        1.91        7.65      6.37 o 
  -8   5   9       27.71       21.90      6.81 o 
  -7   5   9        4.41       13.10      8.10 o 
  -6   5   9        5.63       20.79      8.37 o 
  -5   5   9       60.18       66.49      9.23 o 
  -4   5   9        1.10        0.00      7.22 o 
  -3   5   9       38.66       31.85      8.82 o 
  -2   5   9        1.10        5.55      8.03 o 
  -1   5   9       50.23       52.78      9.68 o 
   0   5   9      124.62      107.28     13.98 o 
   1   5   9      108.23       93.31     10.30 o 
 -18   0  10      191.49      175.71     15.89 o 
 -17   0  10        0.23       19.42      9.66 o 
 -16   0  10       82.93       73.94     11.57 o 
 -15   0  10      211.09      196.56     14.35 o 
 -14   0  10      180.45      171.06     12.96 o 
 -13   0  10      131.51      125.66     11.76 o 
 -12   0  10       45.24       42.14      7.91 o 
 -11   0  10      112.72       94.81      8.50 o 
 -10   0  10        0.08        1.78      4.90 o 
  -9   0  10       60.15       61.56      7.19 o 
  -8   0  10       12.41       12.57      4.99 o 
  -7   0  10        0.00        0.38      4.12 o 
  -6   0  10      248.20      227.51     11.66 o 
  -5   0  10       39.10       36.05      5.66 o 
  -4   0  10        2.93        2.79      2.99 o 
  -3   0  10       64.41       74.03      7.87 o 
  -2   0  10      695.84      580.41     29.90 o 
  -1   0  10      120.93      117.17      8.24 o 
   0   0  10      338.05      318.20     11.75 o 
   1   0  10      552.65      476.87     21.18 o 
   2   0  10       33.50       26.24      9.28 o 
   3   0  10      116.87      114.67     11.41 o 
   4   0  10      439.97      380.80     21.07 o 
   5   0  10      575.68      490.67     25.75 o 
   6   0  10        0.50        0.60      9.60 o 
   7   0  10        7.55       10.95     10.44 o 
   8   0  10      199.99      166.53     14.51 o 
   9   0  10       29.25       50.46     12.04 o 
  10   0  10       13.48       36.16     11.79 o 
 -18   1  10       11.82       17.98     10.49 o 
 -17   1  10        4.08        2.76      6.25 o 
 -16   1  10        0.09        7.28      6.10 o 
 -15   1  10      189.44      170.85      9.57 o 
 -14   1  10       46.49       47.26      6.56 o 
 -13   1  10       31.24       40.99      6.14 o 
 -12   1  10       68.75       72.10      6.60 o 
 -11   1  10      340.49      292.31     12.16 o 
 -10   1  10      151.59      133.64      6.97 o 
  -9   1  10      101.02       92.48      5.87 o 
  -8   1  10        8.50       12.35      3.73 o 
  -7   1  10       45.64       62.35      5.11 o 
  -6   1  10      939.22      752.37     25.81 o 
  -5   1  10       90.71       83.08      4.48 o 
  -4   1  10       23.33       31.02      3.37 o 
  -3   1  10       52.10       67.23      4.30 o 
  -2   1  10      122.99      125.09      5.19 o 
  -1   1  10       36.74       41.51      3.59 o 
   0   1  10        0.37        0.00      4.23 o 
   1   1  10      336.07      301.94      9.56 o 
   2   1  10        4.28        8.74      4.48 o 
   3   1  10      136.99      124.07      8.34 o 
   4   1  10      472.01      410.95     15.77 o 
   5   1  10       61.96       84.73      9.45 o 
   6   1  10       34.96       38.77      8.47 o 
   7   1  10        9.24       24.39      8.05 o 
   8   1  10      124.46      110.29     11.50 o 
   9   1  10       16.99       32.79      9.44 o 
 -17   2  10       12.60       20.20      7.73 o 
 -16   2  10        0.61        0.00      6.63 o 
 -15   2  10        0.03       12.70      6.28 o 
 -14   2  10        3.47        6.60      5.40 o 
 -13   2  10       53.01       62.18      5.87 o 
 -12   2  10      195.11      161.61      8.84 o 
 -11   2  10        7.19       10.12      4.27 o 
 -10   2  10       17.30       19.94      5.34 o 
  -9   2  10        0.02        6.62      3.68 o 
  -8   2  10      884.27      762.73     28.33 o 
  -7   2  10       36.60       49.94      4.70 o 
  -6   2  10       24.73       29.22      4.05 o 
  -5   2  10       73.90       91.86      5.19 o 
  -3   2  10       18.76       26.84      3.82 o 
  -2   2  10      509.36      478.11     16.56 o 
  -1   2  10      390.61      322.53     12.79 o 
   0   2  10       37.06       43.41      5.62 o 
   1   2  10        0.84        0.00      4.63 o 
   2   2  10      205.20      184.14      8.10 o 
   3   2  10      164.83      137.82     10.62 o 
   4   2  10        9.50       18.04      5.61 o 
   5   2  10       14.90       18.34      5.99 o 
   6   2  10       22.14       24.49      8.71 o 
   7   2  10       28.67       45.88      9.30 o 
   8   2  10        8.02       16.28      9.31 o 
 -16   3  10        0.66        6.19      6.67 o 
 -15   3  10        0.70        7.00      5.59 o 
 -14   3  10        2.00        0.00      5.35 o 
 -13   3  10       18.33       31.86      8.93 o 
 -12   3  10       52.91       66.38      9.18 o 
 -11   3  10       74.41       72.74      6.45 o 
 -10   3  10        4.03        4.69      5.27 o 
  -9   3  10       80.04       82.64     12.88 o 
  -8   3  10       82.62       88.83      6.19 o 
  -7   3  10       17.65       31.00      4.84 o 
  -6   3  10        2.71        4.00      4.30 o 
  -5   3  10      229.95      199.96      7.78 o 
  -4   3  10        8.32        6.86      6.30 o 
  -3   3  10       78.21       83.00      8.82 o 
  -2   3  10        1.25        1.29      8.13 o 
  -1   3  10       13.78       17.25      8.97 o 
   0   3  10        9.15       14.20      6.58 o 
   1   3  10       35.68       31.21      6.48 o 
   2   3  10       53.15       68.76      7.57 o 
   3   3  10      120.02      120.59      9.07 o 
   4   3  10       53.03       58.41      7.73 o 
   5   3  10        1.12        1.19      6.90 o 
   6   3  10        0.09        0.00      7.34 o 
   7   3  10       31.73       29.30     10.00 o 
 -13   4  10        2.08        6.19      5.61 o 
 -12   4  10        3.94       13.99      5.68 o 
 -11   4  10       12.22       22.15      5.72 o 
 -10   4  10        9.79       10.41      6.28 o 
  -9   4  10       34.32       23.69      7.35 o 
  -8   4  10        7.29        9.24      5.52 o 
  -7   4  10      108.58       97.06      6.93 o 
  -6   4  10       42.27       59.34      8.45 o 
  -5   4  10       21.08       24.58      7.83 o 
  -4   4  10      126.24      156.30     14.08 o 
  -3   4  10       36.27       47.50      8.84 o 
  -2   4  10      401.00      335.93     14.75 o 
  -1   4  10        0.42       11.29     11.34 o 
   0   4  10      184.58      181.75     17.82 o 
   1   4  10        2.59        0.00      7.18 o 
   2   4  10        4.69        8.06      6.66 o 
   3   4  10       20.30       20.38      7.42 o 
   4   4  10      163.15      142.14     10.51 o 
  -8   5  10        0.03        3.75      8.84 o 
  -7   5  10        5.88        8.24      8.78 o 
  -6   5  10        8.44       14.25      9.10 o 
  -5   5  10       16.47       21.99      8.31 o 
  -4   5  10       28.74       35.41      8.79 o 
  -3   5  10       14.97       22.73      8.55 o 
  -2   5  10        3.61        2.50      8.25 o 
  -1   5  10       10.19        7.13      8.06 o 
 -18   1  11       16.77       18.67      7.83 o 
 -17   1  11        2.51        0.00      6.90 o 
 -16   1  11       93.35       86.86      9.77 o 
 -15   1  11       40.81       54.30     11.31 o 
 -14   1  11       10.16        7.32      5.56 o 
 -13   1  11       24.93       26.38      5.67 o 
 -12   1  11       25.38       23.86      5.50 o 
 -11   1  11      186.97      161.81      8.14 o 
 -10   1  11      148.56      149.42      7.55 o 
  -9   1  11        0.02        0.01      3.73 o 
  -8   1  11      184.71      167.98      7.58 o 
  -7   1  11       17.12       19.88      7.45 o 
  -6   1  11      124.80      106.00      5.44 o 
  -5   1  11       56.67       59.04      4.40 o 
  -4   1  11        1.72        7.30      3.84 o 
  -3   1  11      131.39      145.17      6.03 o 
  -2   1  11      245.02      221.34      8.87 o 
  -1   1  11        1.33        7.59      4.38 o 
   0   1  11      138.18      121.75      6.40 o 
   1   1  11      132.84      118.45      6.51 o 
   2   1  11      238.32      202.62      8.27 o 
   3   1  11       50.59       92.99     16.77 o 
   4   1  11      249.07      215.36     18.00 o 
   5   1  11       22.35       19.51      8.21 o 
   6   1  11        9.02        0.23      7.69 o 
   7   1  11        5.33       25.85      8.03 o 
   8   1  11        8.28       20.52     10.12 o 
 -17   2  11        1.10        3.49      7.61 o 
 -16   2  11       19.43       23.08      6.89 o 
 -15   2  11        1.70        8.11      6.10 o 
 -14   2  11        4.39        2.23      6.06 o 
 -13   2  11        0.03        3.36      5.38 o 
 -12   2  11       74.30       71.23      7.06 o 
 -11   2  11       35.89       50.72      5.49 o 
 -10   2  11       19.15       21.66      4.67 o 
  -9   2  11      125.59      121.29      8.30 o 
  -8   2  11       45.11       49.06      9.46 o 
  -7   2  11       49.91       57.47      5.06 o 
  -6   2  11       47.17       63.24      5.56 o 
  -5   2  11       82.36       93.05      9.99 o 
  -4   2  11       94.52      113.27      5.92 o 
  -3   2  11       92.11      112.14     18.00 o 
  -2   2  11       76.43      100.89     17.15 o 
  -1   2  11       17.21       25.09      9.83 o 
   0   2  11       81.72       94.31      7.35 o 
   1   2  11       22.30       25.93      5.96 o 
   2   2  11        3.98        6.29      5.52 o 
   3   2  11        3.94        7.24      5.43 o 
   4   2  11      171.19      148.63      8.36 o 
   5   2  11      115.51      128.25     11.86 o 
   6   2  11       19.13       31.34     15.31 o 
   7   2  11      193.51      183.53     19.05 o 
 -15   3  11       45.94       57.78      7.90 o 
 -14   3  11        1.13        4.68      5.59 o 
 -13   3  11       31.13       48.06      6.28 o 
 -12   3  11        0.00        4.16      5.90 o 
 -11   3  11        5.61       15.69      6.03 o 
 -10   3  11        2.68        5.03      4.58 o 
  -9   3  11        6.66        5.29      4.43 o 
  -8   3  11       14.57       17.96      4.69 o 
  -7   3  11      145.72      145.26      7.03 o 
  -6   3  11        8.79        6.33      5.13 o 
  -5   3  11      237.64      236.66     11.76 o 
  -4   3  11      381.02      335.39     14.20 o 
  -3   3  11        0.35        0.00      7.30 o 
  -2   3  11       50.42       56.31      8.68 o 
  -1   3  11       40.83       44.38      8.43 o 
   0   3  11      231.32      201.69     11.44 o 
   1   3  11       43.94       47.62      7.40 o 
   2   3  11       25.83       44.86      7.27 o 
   3   3  11       25.49       30.86      7.28 o 
   4   3  11        7.47        6.91      6.61 o 
   5   3  11        1.76        7.07      7.10 o 
   6   3  11        0.24        0.00      7.18 o 
 -12   4  11       19.47       33.77      7.32 o 
 -11   4  11        1.36        0.00      6.16 o 
 -10   4  11        0.08        4.83      5.14 o 
  -9   4  11        4.14       10.83      5.22 o 
  -8   4  11        9.30        6.02      5.05 o 
  -7   4  11       33.61       17.38      7.49 o 
  -6   4  11        3.40        4.38      7.55 o 
  -5   4  11        1.46        0.00      6.91 o 
  -4   4  11       13.22       14.80      8.14 o 
  -3   4  11       59.20       50.70     10.11 o 
  -2   4  11        3.47        8.86      7.72 o 
  -1   4  11       21.83       34.43      8.79 o 
   0   4  11       19.28       20.78      9.36 o 
   1   4  11        0.30        1.16     16.32 o 
   2   4  11        0.04       26.29      8.08 o 
   3   4  11        0.94        7.55      6.93 o 
 -18   0  12       29.72        9.29     10.34 o 
 -17   0  12        0.73       14.31      8.93 o 
 -16   0  12        7.04        8.26      8.74 o 
 -15   0  12       28.06       24.72      8.82 o 
 -14   0  12      160.91      143.43     11.89 o 
 -13   0  12      319.80      250.75     15.10 o 
 -12   0  12      143.34      147.29     11.75 o 
 -11   0  12      349.20      274.77     15.13 o 
 -10   0  12      166.58      138.63     10.27 o 
  -9   0  12       38.75       35.23      6.87 o 
  -8   0  12       19.15       12.83      5.87 o 
  -7   0  12       58.92       61.73      7.66 o 
  -6   0  12       14.90       10.76      6.06 o 
  -5   0  12        3.70        8.95      5.78 o 
  -4   0  12      292.16      281.36     14.78 o 
  -3   0  12      631.46      545.63     17.23 o 
  -2   0  12      575.46      549.33     17.62 o 
  -1   0  12      218.35      224.10      9.96 o 
   0   0  12      883.56      820.48     36.91 o 
   1   0  12     2227.30     1774.53     73.03 o 
   2   0  12       85.19      115.93     14.21 o 
   3   0  12      281.98      241.15     16.69 o 
   4   0  12      141.13      129.91     13.64 o 
   5   0  12      115.49      113.98     15.31 o 
   6   0  12        0.07        0.00     11.57 o 
   7   0  12       20.43       30.98     14.48 o 
 -17   1  12        0.48        0.00      6.96 o 
 -16   1  12       14.54        9.60      7.00 o 
 -15   1  12       44.99       46.50      6.99 o 
 -14   1  12       10.93       12.51      5.79 o 
 -13   1  12        0.23        3.04      5.26 o 
 -12   1  12        2.84       12.28      5.06 o 
 -11   1  12       67.60       66.67      6.73 o 
 -10   1  12       13.01       20.68     17.71 o 
  -9   1  12        0.35        3.27      3.91 o 
  -8   1  12       71.82       80.55      6.17 o 
  -7   1  12      314.50      274.57     10.52 o 
  -6   1  12       33.60       32.21      4.30 o 
  -5   1  12       23.98       28.89      4.24 o 
  -4   1  12      231.13      241.94      9.16 o 
  -3   1  12      411.64      415.97     11.66 o 
  -2   1  12      402.14      333.23     10.70 o 
  -1   1  12       28.58       34.33      5.62 o 
   0   1  12      240.86      215.17      8.53 o 
   1   1  12      290.33      248.43      9.38 o 
   2   1  12      107.09      130.73     10.98 o 
   3   1  12       88.10       93.75     10.09 o 
   4   1  12      119.76      131.41     11.58 o 
   5   1  12      119.25      123.87     14.23 o 
   6   1  12       15.00       34.91      9.22 o 
   7   1  12       12.39       25.99      9.19 o 
 -16   2  12       39.05       40.82      7.63 o 
 -15   2  12       12.01       11.01      7.78 o 
 -14   2  12       22.41       34.98      8.87 o 
 -13   2  12       10.84       11.94      6.04 o 
 -12   2  12       13.34        8.81      5.67 o 
 -11   2  12        7.13       11.31      4.55 o 
 -10   2  12      118.28      116.48      6.53 o 
  -9   2  12       95.34      107.94     17.56 o 
  -8   2  12      106.79      129.04      7.65 o 
  -7   2  12       13.68       29.19      4.64 o 
  -6   2  12      321.59      302.21     14.31 o 
  -5   2  12      220.13      199.75      9.68 o 
  -4   2  12      117.88      132.60     10.13 o 
  -3   2  12       32.68       47.60      7.52 o 
  -2   2  12        1.77        1.41      6.46 o 
  -1   2  12      292.89      256.27     12.11 o 
   0   2  12       71.78       91.11      7.75 o 
   1   2  12        0.04        3.46      5.72 o 
   2   2  12        4.97        3.21      6.14 o 
   3   2  12        1.03        0.00      5.99 o 
   4   2  12       36.47       40.36     10.74 o 
   5   2  12       12.59       14.17      8.85 o 
   6   2  12        1.51       18.37     10.74 o 
 -15   3  12        9.68       26.24     13.91 o 
 -14   3  12        0.71       11.14      8.30 o 
 -13   3  12        0.25        2.98     11.52 o 
 -12   3  12        1.57       10.93      5.09 o 
 -11   3  12       59.84       80.07      7.38 o 
 -10   3  12       21.09       31.91      5.66 o 
  -9   3  12       20.70       31.52      8.17 o 
  -8   3  12       25.19       26.33      5.31 o 
  -7   3  12       54.40       56.88      8.46 o 
  -6   3  12       11.32       14.20      6.91 o 
  -5   3  12        1.55        0.00      6.49 o 
  -4   3  12       84.54       92.53      9.82 o 
  -3   3  12       48.90       45.48      8.55 o 
  -2   3  12       80.24       93.57     10.14 o 
  -1   3  12       86.86      116.59     10.85 o 
   0   3  12       27.04       30.55     12.52 o 
   1   3  12        1.79        1.04      6.88 o 
   2   3  12        3.77        6.93      7.39 o 
   3   3  12       11.01       12.02      6.96 o 
   4   3  12        1.98        7.18     11.21 o 
 -11   4  12       15.74       30.00      6.96 o 
 -10   4  12      101.94       99.59     10.51 o 
  -9   4  12        8.06        5.87      8.10 o 
  -8   4  12       32.08       22.98      8.84 o 
  -7   4  12       17.03       30.40      8.89 o 
  -6   4  12      113.40      111.27     11.32 o 
  -5   4  12       31.29       36.93      8.85 o 
  -4   4  12        5.29       16.60     11.64 o 
  -3   4  12       51.55       63.15     14.73 o 
  -2   4  12        0.30        3.25      8.48 o 
  -1   4  12       18.00       35.12     14.14 o 
   0   4  12        8.94        2.65     10.51 o 
   1   4  12       10.40       15.17     17.42 o 
 -17   1  13        0.67        0.21      7.48 o 
 -16   1  13        4.41       20.63      6.40 o 
 -15   1  13       46.03       60.60     11.69 o 
 -14   1  13        4.22       12.65      5.75 o 
 -13   1  13       41.81       45.02      6.56 o 
 -12   1  13       45.11       46.73      6.29 o 
 -11   1  13        7.66       10.64      4.86 o 
 -10   1  13       73.26       81.99      6.81 o 
  -9   1  13       15.65       27.20      5.10 o 
  -8   1  13       30.84       30.21      5.41 o 
  -7   1  13      189.98      160.11     10.27 o 
  -6   1  13       24.48       31.43      4.62 o 
  -5   1  13        3.51       12.03      4.40 o 
  -4   1  13       56.13       88.34      9.20 o 
  -3   1  13      549.21      504.18     26.00 o 
  -2   1  13      249.77      241.05     13.95 o 
  -1   1  13       89.79      109.96      7.64 o 
   0   1  13      156.53      135.73      7.30 o 
   1   1  13       37.50       45.74      8.34 o 
   2   1  13       22.42       28.05     12.02 o 
   3   1  13        4.48        2.10      7.77 o 
   4   1  13       62.31       57.65     10.26 o 
   5   1  13        8.43        2.73      9.64 o 
 -16   2  13        5.21       15.61      8.40 o 
 -15   2  13        0.09        9.24     12.21 o 
 -14   2  13        1.20        5.55      6.16 o 
 -13   2  13        7.36       20.14      6.34 o 
 -12   2  13       10.92        7.53      9.34 o 
 -11   2  13      129.28      126.89      9.01 o 
 -10   2  13       41.24       50.87      5.68 o 
  -9   2  13        5.08        1.16      4.43 o 
  -8   2  13       20.76       36.61      5.57 o 
  -7   2  13      315.22      283.58     12.36 o 
  -6   2  13      687.34      559.13     15.04 o 
  -5   2  13       52.58       68.64      8.74 o 
  -4   2  13      142.10      145.17      9.62 o 
  -3   2  13       63.95       67.47      8.91 o 
  -2   2  13        0.05        4.03      6.99 o 
  -1   2  13       61.55       74.77     16.29 o 
   0   2  13        0.39        3.54      6.23 o 
   1   2  13        0.85        0.00      6.03 o 
   2   2  13       71.23       87.93      8.47 o 
   3   2  13        1.40       11.77      9.07 o 
   4   2  13        5.00        0.50      9.66 o 
 -14   3  13       69.07       58.37      8.59 o 
 -13   3  13       54.05       69.54      7.23 o 
 -12   3  13        0.21        4.43      5.40 o 
 -11   3  13       13.24       21.56      5.60 o 
 -10   3  13      222.41      178.61      8.78 o 
  -9   3  13      210.73      166.08      8.16 o 
  -8   3  13        8.40       26.26      7.62 o 
  -7   3  13      129.92      139.91     21.03 o 
  -6   3  13        4.99       13.32      7.74 o 
  -5   3  13        4.50        0.00      7.02 o 
  -4   3  13       20.81       32.29      9.73 o 
  -3   3  13        0.29        6.72      7.77 o 
  -2   3  13       97.04      115.75     16.13 o 
  -1   3  13        8.71        0.00     10.18 o 
   0   3  13       30.53       53.43     16.55 o 
   1   3  13        0.03        0.00     11.26 o 
   2   3  13        5.10        9.14      7.11 o 
  -9   4  13       23.82       34.30      9.63 o 
  -8   4  13        0.01        0.00      8.46 o 
  -7   4  13       17.24       22.82      9.63 o 
  -6   4  13        0.41        3.31     13.70 o 
  -5   4  13        9.75       11.52     12.46 o 
  -4   4  13        4.79        4.17     14.55 o 
  -3   4  13       36.19       34.14      9.60 o 
  -2   4  13        2.57       15.38      9.36 o 
 -16   0  14        1.27       12.05      9.94 o 
 -15   0  14       18.23       16.28      8.14 o 
 -14   0  14        3.41       10.05      7.43 o 
 -13   0  14      155.27      138.40     11.55 o 
 -12   0  14        2.43       15.50      7.66 o 
 -11   0  14        2.19        5.60      6.74 o 
 -10   0  14       26.72       25.64      7.09 o 
  -9   0  14       79.78       70.01      9.67 o 
  -8   0  14        0.12        0.00      6.91 o 
  -7   0  14       40.29       53.54      8.79 o 
  -6   0  14       35.91       42.03      9.20 o 
  -5   0  14        5.55        0.33      5.18 o 
  -4   0  14      107.47      116.15      8.72 o 
  -3   0  14      135.22      143.74      9.07 o 
  -2   0  14       35.88       38.05     11.02 o 
  -1   0  14       26.47       27.09     11.15 o 
   0   0  14       12.02       14.17     10.49 o 
   1   0  14       91.69       90.35     13.95 o 
   2   0  14       24.95       53.83     12.88 o 
   3   0  14      104.29      133.90     17.72 o 
   4   0  14       11.05       11.20     13.60 o 
 -16   1  14       27.69       33.00      6.87 o 
 -15   1  14        2.09        9.90      6.62 o 
 -14   1  14       11.20       13.89      9.39 o 
 -13   1  14        0.19       11.24      5.34 o 
 -12   1  14        5.56       17.36     10.25 o 
 -11   1  14       17.31       27.03      5.62 o 
 -10   1  14       40.06       43.51      6.06 o 
  -9   1  14       78.36       73.67      7.01 o 
  -8   1  14       55.19       64.69      6.75 o 
  -7   1  14       10.95        9.06      4.27 o 
  -6   1  14        2.33        4.87      6.12 o 
  -5   1  14      123.58      124.30      7.46 o 
  -4   1  14       89.73      110.46      9.31 o 
  -3   1  14       16.02       27.24      7.04 o 
  -2   1  14       39.04       37.90      6.27 o 
  -1   1  14       61.56       96.50     11.18 o 
   0   1  14       18.77       37.84     11.15 o 
   1   1  14       10.29       11.26      8.99 o 
   2   1  14        4.62       21.20      8.59 o 
   3   1  14       99.60       99.13     11.74 o 
   4   1  14       67.07       66.82     11.49 o 
 -15   2  14       31.06       44.52      7.59 o 
 -14   2  14        5.22       15.54      6.66 o 
 -13   2  14        2.98        2.00      6.07 o 
 -12   2  14        3.22        8.56      6.24 o 
 -11   2  14       13.17       17.00      6.01 o 
 -10   2  14       38.49       41.71      5.71 o 
  -9   2  14        5.38       11.95      5.86 o 
  -8   2  14        4.07       17.14      4.99 o 
  -7   2  14       35.87       39.05      8.14 o 
  -6   2  14       13.84       27.85      7.47 o 
  -5   2  14       61.76       79.21      9.01 o 
  -4   2  14        0.16        7.18      7.27 o 
  -3   2  14        2.28        8.22      7.67 o 
  -2   2  14       70.86       78.51      9.83 o 
  -1   2  14        3.10        0.00      7.76 o 
   0   2  14        0.13        5.67      6.75 o 
   1   2  14       10.82       20.52      9.45 o 
   2   2  14       12.55        8.63      9.55 o 
   3   2  14        0.66        3.04     10.30 o 
 -12   3  14       62.54       83.79     13.00 o 
 -11   3  14        1.76        0.00      5.62 o 
 -10   3  14      105.47      107.86     10.94 o 
  -9   3  14       16.24       22.63      7.93 o 
  -8   3  14        9.08       19.12      9.93 o 
  -7   3  14       11.11        7.36      7.60 o 
  -6   3  14        2.26        0.18     12.60 o 
  -5   3  14        3.38        5.57      8.00 o 
  -4   3  14        4.78       14.38      8.65 o 
  -3   3  14       54.02       49.01     11.13 o 
  -2   3  14        5.74        0.00      8.84 o 
  -1   3  14        3.41        5.98      8.88 o 
   0   3  14        1.56        0.00     11.64 o 
 -15   1  15        4.12       10.83      6.02 o 
 -14   1  15       11.22       18.95      5.69 o 
 -13   1  15       25.33       34.63      6.56 o 
 -12   1  15        9.24       21.40     10.63 o 
 -11   1  15       29.43       34.74      6.26 o 
 -10   1  15       38.02       33.58     13.68 o 
  -9   1  15       29.08       31.12      6.67 o 
  -8   1  15       25.61       27.08      5.96 o 
  -7   1  15       89.40      105.09     10.84 o 
  -6   1  15      115.11      117.85      9.83 o 
  -5   1  15       14.83       21.44      7.48 o 
  -4   1  15       22.58       29.81      7.51 o 
  -3   1  15        0.00        0.00      7.01 o 
  -2   1  15        1.54        2.14      7.57 o 
  -1   1  15        2.09       12.57      8.01 o 
   0   1  15        4.23        0.00      8.07 o 
   1   1  15       56.94       72.08     10.84 o 
   2   1  15        0.37        2.80      9.34 o 
 -14   2  15        0.00        0.00      6.19 o 
 -13   2  15        1.92       18.40      6.65 o 
 -12   2  15        0.44       16.49      6.12 o 
 -11   2  15       13.10       22.32      5.95 o 
 -10   2  15       18.03       36.35     14.08 o 
  -9   2  15       12.63       14.21      5.25 o 
  -8   2  15       11.72        6.33      7.23 o 
  -7   2  15       55.57       62.51      8.72 o 
  -6   2  15       21.90       24.97      7.86 o 
  -5   2  15       11.51       16.53      8.01 o 
  -4   2  15        6.16       10.16      8.42 o 
  -3   2  15       26.75       33.90      9.37 o 
  -2   2  15        0.08        7.32      8.31 o 
  -1   2  15       14.39       22.41     11.05 o 
   0   2  15        0.43        0.00     13.27 o 
 -10   3  15        0.02        0.00      9.32 o 
  -9   3  15        2.98       14.36      8.11 o 
  -8   3  15        0.92        7.55     15.46 o 
  -7   3  15        8.60       16.41     19.57 o 
  -6   3  15        1.50       10.04     11.87 o 
  -5   3  15       50.00       62.77     14.23 o 
  -4   3  15        0.94        1.07     10.74 o 
  -3   3  15       68.51       66.59     10.73 o 
 -14   0  16        6.87       20.04      7.64 o 
 -13   0  16       14.88       24.04      7.93 o 
 -12   0  16       67.47       67.12      9.94 o 
 -11   0  16        8.64       18.63      8.14 o 
 -10   0  16      118.02      104.61     11.91 o 
  -9   0  16        0.11       15.41      8.42 o 
  -8   0  16        1.97        0.00      8.50 o 
  -7   0  16        4.07        5.07      9.20 o 
  -6   0  16       29.19       16.41      9.91 o 
  -3   0  16       18.59       24.15     11.83 o 
  -2   0  16       15.94       12.22     11.47 o 
  -1   0  16       42.72       43.17     13.21 o 
   0   0  16      132.23      156.97     18.18 o 
 -14   1  16        1.29       11.95      5.52 o 
 -13   1  16       12.21       24.93      5.70 o 
 -12   1  16        2.11       11.55      9.32 o 
 -11   1  16        0.00       12.19     10.53 o 
 -10   1  16        4.49        5.71      6.96 o 
  -9   1  16        2.44       11.09      5.76 o 
  -8   1  16       36.78       50.04     12.64 o 
  -7   1  16        0.05        7.19     10.06 o 
  -6   1  16        7.86       13.50      7.67 o 
  -5   1  16        6.22        1.71      6.98 o 
  -4   1  16       19.86       32.53      8.13 o 
  -3   1  16       40.97       59.78     12.99 o 
  -2   1  16        0.04       23.56     11.57 o 
  -1   1  16        1.25        7.56      8.97 o 
   0   1  16        0.31       10.67     12.53 o 
 -12   2  16        0.02       11.41      5.59 o 
 -11   2  16        5.93       13.89      7.16 o 
 -10   2  16        0.19       16.21      6.48 o 
  -9   2  16        0.01       30.86     10.59 o 
  -8   2  16       25.49       20.65      7.88 o 
  -7   2  16        1.44        9.88      7.86 o 
  -6   2  16       33.38       50.50     11.65 o 
  -5   2  16        5.70       19.13      8.84 o 
  -4   2  16        1.77        0.00      8.41 o 
  -3   2  16        2.38       19.90      9.25 o 
  -2   2  16       77.24       84.68     11.31 o 
 -11   1  17        8.68       24.66      9.21 o 
 -10   1  17        6.09       24.54      6.45 o 
  -9   1  17        2.30       12.05      6.59 o 
  -8   1  17        0.42        0.00      9.35 o 
  -7   1  17        0.51        0.00     10.38 o 
  -6   1  17        1.67        0.31     10.59 o 
  -5   1  17        1.10       11.00      8.24 o 
  -4   1  17        0.09        0.00     11.33 o 
                                                 
